# Supplementary material for: Assessment of the genetic and clinical determinants of hip fracture risk: Genome-wide association and Mendelian randomization study
Source: Cell Rep Med. 2022 Oct 18;3(10):100776. doi: 10.1016/j.xcrm.2022.100776 (PMC9589021; doi:10.1016/j.xcrm.2022.100776)
Supplement: Table S11. Association estimates for the genetic instruments used in the different Mendelian randomization analyses, related to Figure 1 and Table 3 [file mmc2.xlsx]

## Sheet: Table S11
	Table S11 Association estimates for the genetic instruments used in the different Mendelian Randomization analyses. Related to Fig 1 and Table 3.
					Risk factor			Hip fracture			Any fracture
	Risk factor	SNP	EA	OA	EAF	Beta	SE	EAF	Beta	SE	EAF	Beta	SE
	Decreased FN-BMD
		rs10048146	A	G	0.8	0.05	0.00646057	0.8009	-0.0355	0.0184	0.810088	-0.023745	0.008329
		rs1026364	T	G	0.37	0.03	0.00479987	0.394	0.0085	0.015	0.342456	0.000687	0.006855
		rs1053051	C	T	0.48	0.03	0.00490523	0.4777	-0.0113	0.0147	0.478522	-0.016489	0.006549
		rs11623869	G	T	0.65	0.04	0.00493417	0.6573	-0.0615	0.0154	0.657494	-0.035576	0.006894
		rs12407028	T	C	0.6	0.05	0.00504021	0.5765	-0.0049	0.0148	0.598828	-0.0159	0.006661
		rs1286083	C	T	0.19	0.05	0.00629616	0.1666	-0.092	0.0197	0.171574	-0.036435	0.008689
		rs13204965	A	C	0.76	0.04	0.00585072	0.76	-0.0094	0.0173	0.741752	-0.009508	0.007474
		rs13336428	G	A	0.57	0.04	0.00484466	0.5927	-0.0338	0.0149	0.588759	0.015934	0.006643
		rs1346004	G	A	0.5	0.05	0.00477229	0.4908	-0.0188	0.0147	0.504008	0.002151	0.006529
		rs1366594	A	C	0.54	0.08	0.00485211	0.5515	-0.0726	0.0147	0.529732	-0.016481	0.006552
		rs1373004	G	T	0.87	0.04	0.00706519	0.883	-0.0616	0.0229	0.89286	-0.080225	0.010601
		rs1566045	C	T	0.2	0.06	0.00615574	0.1856	-0.1055	0.0198	0.209091	-0.040053	0.008554
		rs163879	C	T	0.32	0.03	0.00535374	0.3492	-0.0213	0.0158	0.330826	-0.034316	0.006967
		rs17040773	A	C	0.76	0.04	0.00661773	0.7852	-0.0132	0.0181	0.765397	-0.032927	0.007705
		rs2016266	G	A	0.32	0.03	0.0047876	0.3224	-0.0044	0.0157	0.328223	-0.02524	0.006963
		rs2062377	T	A	0.43	0.06	0.00583921	0.4343	-0.0387	0.0147	0.434335	0.001786	0.006598
		rs2887571	G	A	0.24	0.03	0.00516942	0.2302	-0.0263	0.0174	0.24434	-0.039902	0.007616
		rs3736228	C	T	0.84	0.05	0.00760224	0.8712	-0.0591	0.0231	0.84667	-0.047032	0.009068
		rs3755955	G	A	0.84	0.06	0.00780485	0.8507	-0.0078	0.0206	0.848983	-0.061101	0.009159
		rs3790160	T	C	0.5	0.04	0.00575369	0.4949	-0.0467	0.0147	0.52437	-0.015927	0.006557
		rs3801387	G	A	0.26	0.08	0.00604125	0.2609	0.0087	0.0167	0.277413	-0.106031	0.007397
		rs430727	C	T	0.52	0.06	0.00579979	0.5573	-0.0563	0.0148	0.561444	-0.032117	0.006581
		rs4727338	C	G	0.67	0.08	0.00550676	0.6817	-0.0304	0.0157	0.66339	-0.02778	0.006922
		rs4790881	A	C	0.69	0.05	0.00565779	0.6897	-0.0456	0.0158	0.69827	-0.013473	0.007128
		rs4792909	T	G	0.37	0.04	0.00596479	0.4131	-0.0722	0.015	0.382305	-0.05228	0.006808
		rs479336	G	T	0.26	0.04	0.00515471	0.2613	-0.0089	0.0166	0.246431	-0.001134	0.007585
		rs4796995	A	G	0.63	0.03	0.00549964	0.6306	-0.0662	0.0151	0.641272	-0.043798	0.006817
		rs4869742	C	T	0.69	0.05	0.00576486	0.7181	-0.0315	0.0187	0.711931	-0.050759	0.007204
		rs4985155	G	A	0.33	0.03	0.00469759	0.335	-0.0341	0.0155	0.333345	-0.004925	0.006933
		rs6426749	C	G	0.17	0.11	0.00692247	0.1504	-0.0529	0.0211	0.176748	-0.033931	0.008563
		rs6532023	T	G	0.34	0.06	0.0056864	0.3222	-0.0563	0.0157	0.337528	-0.014213	0.006917
		rs6959212	C	T	0.68	0.04	0.00539317	0.68	-0.0557	0.0157	0.653555	-0.051745	0.00687
		rs7084921	T	C	0.39	0.03	0.004897	0.3744	-0.0085	0.0156	0.428127	-0.006109	0.006603
		rs7108738	G	T	0.17	0.08	0.00671924	0.2184	-0.0811	0.0183	0.172079	-0.021777	0.008695
		rs7217932	A	G	0.46	0.03	0.0044686	0.4816	-0.0231	0.0147	0.470094	0.003164	0.006554
		rs736825	C	G	0.56	0.04	0.00656364	0.5884	-0.08	0.015	0.637104	-0.00968	0.006826
		rs7521902	C	A	0.69	0.04	0.00673723	0.7537	-0.0542	0.017	0.761211	-0.019481	0.007657
		rs7584262	T	C	0.23	0.04	0.00659261	0.2295	-0.0148	0.0175	0.225582	-0.012304	0.007847
		rs7751941	G	A	0.79	0.04	0.00662916	0.7919	-0.0546	0.0188	0.776412	-0.030636	0.00786
		rs7812088	A	G	0.13	0.05	0.00864473	0.13	-0.0449	0.0218	0.115413	-0.014016	0.01023
		rs7851693	C	G	0.64	0.05	0.00516117	0.6259	-0.0286	0.0152	0.647473	-0.020235	0.006861
		rs7932354	T	C	0.31	0.05	0.0057796	0.3091	-0.0294	0.0161	0.299606	-0.036363	0.007141
		rs7953528	A	T	0.18	0.05	0.00710063	0.1666	-0.0533	0.0197	0.173851	-0.003565	0.008655
		rs884205	C	A	0.73	0.04	0.00636055	0.7333	-0.0074	0.0166	0.746394	-0.019778	0.007565
		rs9466056	G	A	0.62	0.04	0.00547303	0.6346	-0.0586	0.0152	0.621224	-0.018659	0.006725
		rs9533090	C	T	0.51	0.05	0.00505884	0.4888	-0.0111	0.0147	0.515875	-0.023107	0.006568
		rs9921222	C	T	0.52	0.04	0.0057971	0.5178	-0.0331	0.0147	0.52949	-0.017264	0.006558
	Decreased LS-BMD
		rs10048146	A	G	0.8	0.05	0.00752761	0.8009	-0.0355	0.0184	0.810088	-0.023745	0.008329
		rs10226308	G	A	0.16	0.06	0.00834296	0.1835	-0.0151	0.0189	0.187003	-0.017137	0.008409
		rs10416218	C	T	0.27	0.03	0.00552111	0.2472	-0.0498	0.017	0.251277	-0.015652	0.007532
		rs10835187	C	T	0.45	0.03	0.00549964	0.4548	-0.0314	0.0147	0.44637	-0.015759	0.006601
		rs11623869	G	T	0.65	0.04	0.00492254	0.6573	-0.0615	0.0154	0.657494	-0.035576	0.006894
		rs11755164	C	T	0.6	0.04	0.0061031	0.5921	0.0139	0.015	0.574057	-0.01968	0.006653
		rs12407028	T	C	0.6	0.08	0	0.5765	-0.0049	0.0148	0.598828	-0.0159	0.006661
		rs12821008	T	C	0.39	0.03	0.00587869	0.4197	-0.0409	0.0148	0.407091	-0.020007	0.006662
		rs1286083	C	T	0.19	0.05	0.00652105	0.1666	-0.092	0.0197	0.171574	-0.036435	0.008689
		rs13204965	A	C	0.76	0.04	0.00585102	0.76	-0.0094	0.0173	0.741752	-0.009508	0.007474
		rs13245690	A	G	0.65	0.05	0.00742495	0.6421	0.0356	0.0154	0.614832	0.025206	0.006731
		rs13336428	G	A	0.57	0.04	0.00542476	0.5927	-0.0338	0.0149	0.588759	0.015934	0.006643
		rs1346004	G	A	0.5	0.06	0	0.4908	-0.0188	0.0147	0.504008	0.002151	0.006529
		rs1373004	G	T	0.87	0.06	0.00848771	0.883	-0.0616	0.0229	0.89286	-0.080225	0.010601
		rs1564981	G	A	0.5	0.04	0.00628414	0.5588	-0.0379	0.0147	0.549302	-0.020293	0.006579
		rs163879	C	T	0.32	0.04	0.00597661	0.3492	-0.0213	0.0158	0.330826	-0.034316	0.006967
		rs1864325	C	T	0.78	0.04	0.00608435	0.8101	-0.0099	0.02	0.774891	-0.036468	0.007826
		rs1878526	A	G	0.22	0.04	0.00621425	0.1979	0.0286	0.0186	0.220554	0.01041	0.007932
		rs2016266	G	A	0.32	0.05	0	0.3224	-0.0044	0.0157	0.328223	-0.02524	0.006963
		rs2062377	T	A	0.43	0.06	0	0.4343	-0.0387	0.0147	0.434335	0.001786	0.006598
		rs227584	C	A	0.3	0.04	0.0065459	0.3086	-0.068	0.0158	0.292167	-0.046594	0.007189
		rs344081	T	C	0.87	0.06	0.00866829	0.8603	-0.0159	0.0214	0.877139	-0.017867	0.009962
		rs3736228	C	T	0.84	0.05	0.00760331	0.8712	-0.0591	0.0231	0.84667	-0.047032	0.009068
		rs3755955	G	A	0.84	0.06	0.00767372	0.8507	-0.0078	0.0206	0.848983	-0.061101	0.009159
		rs3790160	T	C	0.5	0.05	0	0.4949	-0.0467	0.0147	0.52437	-0.015927	0.006557
		rs3801387	G	A	0.26	0.09	0	0.2609	0.0087	0.0167	0.277413	-0.106031	0.007397
		rs3905706	T	C	0.22	0.05	0.00609048	0.2052	-0.0124	0.0182	0.199511	-0.007912	0.008232
		rs4233949	C	G	0.38	0.05	0	0.3614	-0.0421	0.0153	0.394187	-0.028004	0.006713
		rs430727	C	T	0.52	0.05	0	0.5573	-0.0563	0.0148	0.561444	-0.032117	0.006581
		rs4727338	C	G	0.67	0.07	0	0.6817	-0.0304	0.0157	0.66339	-0.02778	0.006922
		rs4790881	A	C	0.69	0.03	0.00507443	0.6897	-0.0456	0.0158	0.69827	-0.013473	0.007128
		rs4792909	T	G	0.37	0.04	0.00653726	0.4131	-0.0722	0.015	0.382305	-0.05228	0.006808
		rs4869742	C	T	0.69	0.08	0	0.7181	-0.0315	0.0187	0.711931	-0.050759	0.007204
		rs6426749	C	G	0.17	0.11	0	0.1504	-0.0529	0.0211	0.176748	-0.033931	0.008563
		rs6532023	T	G	0.34	0.06	0	0.3222	-0.0563	0.0157	0.337528	-0.014213	0.006917
		rs6959212	C	T	0.68	0.04	0.00539148	0.68	-0.0557	0.0157	0.653555	-0.051745	0.00687
		rs7071206	C	T	0.22	0.06	0	0.1951	0.0811	0.0185	0.20507	-0.013183	0.008099
		rs736825	C	G	0.56	0.05	0.00619075	0.5884	-0.08	0.015	0.637104	-0.00968	0.006826
		rs7521902	C	A	0.69	0.05	0.00772537	0.7537	-0.0542	0.017	0.761211	-0.019481	0.007657
		rs7751941	G	A	0.79	0.08	0	0.7919	-0.0546	0.0188	0.776412	-0.030636	0.00786
		rs7932354	T	C	0.31	0.04	0.00580271	0.3091	-0.0294	0.0161	0.299606	-0.036363	0.007141
		rs884205	C	A	0.73	0.04	0.00635956	0.7333	-0.0074	0.0166	0.746394	-0.019778	0.007565
		rs9466056	G	A	0.62	0.03	0.00544327	0.6346	-0.0586	0.0152	0.621224	-0.018659	0.006725
		rs9533090	C	T	0.51	0.1	0	0.4888	-0.0111	0.0147	0.515875	-0.023107	0.006568
		rs9921222	C	T	0.52	0.04	0	0.5178	-0.0331	0.0147	0.52949	-0.017264	0.006558
	Decreased eBMD
		rs10013456	G	A	0.19	0.03	0.002	0.19	-0.0237	0.0187	0.190189	0.000181	0.008369
		rs10015974	A	G	0.24	0.01	0.002	0.235	0	0.0173	0.241114	-0.000214	0.007653
		rs10045962	T	C	0.35	0.01	0.002	0.3528	-0.0588	0.0154	0.347966	-0.015262	0.006896
		rs10057211	C	A	0.09	0.03	0.003	0.1246	-0.0413	0.0229	0.093393	-0.021983	0.011226
		rs10059225	C	G	0.77	0.02	0.002	0.7821	-0.0094	0.0178	0.772185	0.007898	0.007819
		rs10142836	G	A	0.31	0.01	0.002	0.3107	0.0125	0.0158	0.311877	0.010035	0.007085
		rs10145299	C	T	0.49	0.02	0.002	0.5039	-0.01	0.0147	0.491676	-0.011432	0.006586
		rs10147522	C	A	0.34	0.01	0.002	0.3425	-0.0247	0.0154	0.344504	-0.000551	0.006888
		rs10199437	G	A	0.06	0.05	0.004	0.0929	-0.063	0.0268	0.058937	-0.026205	0.013889
		rs10239787	C	T	0.67	0.03	0.002	0.6683	-0.0108	0.0155	0.671909	-0.016755	0.006981
		rs10245353	A	C	0.19	0.01	0.002	0.2108	-0.0107	0.0182	0.191609	-0.000246	0.008335
		rs10264053	A	G	0.31	0.02	0.002	0.3441	-0.0008	0.0155	0.314305	-0.026759	0.007059
		rs10264106	C	A	0.19	0.05	0.002	0.1829	-0.0139	0.0189	0.186458	-0.01521	0.008403
		rs10405373	A	T	0.9	0.02	0.003	0.901	-0.0607	0.0248	0.898886	-0.014548	0.010836
		rs10407062	T	C	0.55	0.01	0.002	0.5215	-0.0112	0.0147	0.546777	-0.002937	0.006581
		rs10462395	G	A	0.2	0.01	0.002	0.1997	0.0074	0.0183	0.200361	-0.007551	0.008178
		rs10473868	G	A	0.57	0.01	0.002	0.5679	0.0095	0.0177	0.567245	0.004345	0.006627
		rs10481112	T	C	0.7	0.02	0.002	0.7068	0.0232	0.0161	0.699746	0.005717	0.007139
		rs10490046	A	C	0.78	0.03	0.002	0.7198	-0.028	0.0167	0.782803	-0.051225	0.007941
		rs10505116	T	C	0.9	0.02	0.003	0.9017	0.0328	0.0246	0.897561	0.009814	0.010773
		rs10515269	G	C	0.48	0.02	0.002	0.4758	-0.0079	0.0147	0.479806	-0.006391	0.00655
		rs10744592	G	C	0.59	0.02	0.002	0.5713	-0.0068	0.0148	0.587432	0.000586	0.006637
		rs10750766	A	C	0.71	0.03	0.002	0.7215	-0.0006	0.0164	0.710909	-0.015876	0.007223
		rs10756762	C	T	0.41	0.02	0.002	0.4125	0.0075	0.015	0.413569	-0.003896	0.006714
		rs10764201	T	C	0.52	0.02	0.002	0.5532	-0.0065	0.0148	0.518169	0.006629	0.006553
		rs10765568	C	T	0.63	0.02	0.002	0.6388	-0.0086	0.0153	0.627637	-0.000644	0.006775
		rs10777536	A	G	0.51	0.02	0.002	0.4987	-0.0184	0.0147	0.513815	-0.020994	0.006563
		rs10779795	A	G	0.66	0.02	0.002	0.683	-0.0228	0.0158	0.663116	-0.005245	0.00693
		rs10790255	T	G	0.75	0.03	0.002	0.7548	-0.0231	0.017	0.753541	-0.030605	0.007592
		rs10792352	T	C	0.71	0.01	0.002	0.7179	0.0041	0.0163	0.706646	0.000986	0.007175
		rs10800531	T	A	0.46	0.03	0.002	0.4721	-0.0474	0.0147	0.464079	-0.024579	0.006576
		rs10805874	T	A	0.31	0.02	0.002	0.3041	-0.0184	0.0161	0.309672	-0.00141	0.007131
		rs10817896	T	C	0.27	0.02	0.002	0.2867	-0.0082	0.0162	0.272017	-0.000317	0.007371
		rs10835483	G	T	0.87	0.02	0.003	0.8583	-0.0166	0.0211	0.867644	-0.024138	0.009672
		rs10885434	G	C	0.28	0.02	0.002	0.2743	0.0116	0.0165	0.278089	-0.00549	0.007318
		rs10931982	C	T	0.77	0.05	0.002	0.7986	-0.0193	0.0191	0.773301	-0.033161	0.007827
		rs10956974	G	C	0.22	0.03	0.002	0.2666	0.0107	0.0167	0.223795	-0.013574	0.007907
		rs10979330	T	A	0.25	0.02	0.002	0.2546	0.0129	0.0169	0.247157	0.003625	0.007592
		rs10992489	C	T	0.64	0.02	0.002	0.6625	0.0147	0.0155	0.64477	-0.010001	0.006838
		rs11023722	G	A	0.03	0.05	0.005	0.0296	-0.1376	0.0436	0.030347	-0.072595	0.019104
		rs11049943	G	A	0.84	0.02	0.003	0.8489	-0.0112	0.0205	0.844593	-0.01552	0.009021
		rs11067228	G	A	0.45	0.02	0.002	0.4157	0.0187	0.0149	0.449352	-0.001085	0.006564
		rs11073930	C	G	0.55	0.02	0.002	0.5492	-0.0279	0.0147	0.547808	-0.021502	0.006589
		rs11088458	A	G	0.29	0.04	0.002	0.2974	-0.1021	0.0163	0.285399	-0.04857	0.007291
		rs111528363	C	T	0.97	0.07	0.006	0.9742	0.0179	0.0609	0.972481	-0.061358	0.021949
		rs11175835	G	A	0.29	0.02	0.002	0.2664	-0.016	0.0166	0.288291	-0.008891	0.007227
		rs111785286	T	A	0.05	0.03	0.004	0.0504	0.0067	0.0342	0.049714	-0.013634	0.015297
		rs11191614	C	T	0.86	0.01	0.003	0.8626	0.0111	0.0214	0.861794	-0.007671	0.009494
		rs11196170	G	A	0.79	0.03	0.002	0.782	-0.0287	0.0179	0.788414	-0.022157	0.008107
		rs11228240	C	T	0.72	0.04	0.002	0.752	-0.0458	0.0172	0.722489	-0.042263	0.007313
		rs11238526	G	A	0.06	0.02	0.004	0.0567	-0.0289	0.038	0.055259	-0.008827	0.01434
		rs11238756	C	T	0.45	0.01	0.002	0.4547	-0.0051	0.0147	0.452671	-0.007133	0.006567
		rs11259979	C	T	0.69	0.01	0.002	0.718	-0.0062	0.0164	0.691634	-0.012277	0.00711
		rs112745054	T	G	0.95	0.03	0.004	0.9552	-0.0826	0.0356	0.953141	-0.019863	0.015493
		rs112900993	G	C	0.27	0.01	0.002	0.2698	0.0087	0.0165	0.273019	-0.005332	0.007332
		rs1133400	G	A	0.22	0.03	0.002	0.2009	-0.0229	0.0184	0.221461	-0.018299	0.007866
		rs1145656	A	C	0.83	0.01	0.002	0.8254	-0.0276	0.0196	0.828416	-0.017195	0.008684
		rs115242848	T	C	0.01	0.38	0.011	0.0136	-0.2241	0.0883	0.007847	-0.175311	0.038316
		rs11584380	T	C	0.44	0.02	0.002	0.4547	0.0294	0.0147	0.4412	0.005384	0.006588
		rs116504838	A	G	0.03	0.03	0.006	0.0245	0.0262	0.0482	0.0255	-0.020557	0.020855
		rs11657987	G	T	0.5	0.01	0.002	0.4915	-0.0315	0.0148	0.503343	-0.011475	0.006611
		rs116587722	T	C	0.94	0.02	0.004	0.941	0.0614	0.0314	0.944878	-0.001373	0.014453
		rs11668064	A	G	0.69	0.03	0.002	0.7121	-0.0166	0.0163	0.685801	-0.018861	0.007071
		rs11670562	C	T	0.26	0.01	0.002	0.2655	0.0315	0.0167	0.259326	0.010863	0.007492
		rs116918730	C	G	0.96	0.04	0.004	0.9542	-0.0706	0.0354	0.955402	-0.003684	0.015829
		rs117111740	T	C	0.97	0.11	0.006	0.9647	-0.0852	0.0425	0.972713	-0.092317	0.020457
		rs11712061	T	C	0.57	0.01	0.002	0.5869	-0.0175	0.015	0.569952	-0.007893	0.006688
		rs117204589	C	T	0.02	0.09	0.007	0.0195	-0.0013	0.0548	0.017947	-0.086893	0.024967
		rs11731267	T	C	0.13	0.02	0.003	0.1159	-0.0028	0.0232	0.132502	0.005544	0.0097
		rs117481343	T	C	0.03	0.13	0.006	0.0264	0.1064	0.0476	0.029079	0.018224	0.020026
		rs118115924	G	T	0.99	0.2	0.009	0.9883	-0.1429	0.1047	0.988279	-0.144218	0.030331
		rs11814082	C	T	0.18	0.01	0.002	0.1769	0.0238	0.0192	0.180247	0.008396	0.008494
		rs11858857	A	G	0.07	0.02	0.004	0.0843	-0.0258	0.0307	0.074111	-0.02609	0.012512
		rs11875132	T	C	0.56	0.02	0.002	0.5694	-0.011	0.0149	0.563779	-0.02492	0.006634
		rs11880992	G	A	0.59	0.02	0.002	0.6081	-0.0311	0.015	0.591929	-0.01227	0.006655
		rs11881367	A	G	0.09	0.1	0.003	0.1012	-0.0462	0.025	0.091601	-0.017782	0.011349
		rs1188292	G	C	0.83	0.02	0.002	0.8224	0.0015	0.0193	0.827725	-0.00991	0.008696
		rs11915970	T	A	0.12	0.04	0.003	0.1237	-0.0561	0.0223	0.118596	-0.026491	0.010143
		rs11934731	G	A	0.32	0.04	0.002	0.3108	-0.0577	0.0158	0.320074	-0.016782	0.007029
		rs11946517	G	C	0.42	0.01	0.002	0.4061	0.0157	0.0149	0.418825	-0.010728	0.006646
		rs12034786	A	T	0.76	0.01	0.002	0.7286	-0.0169	0.0166	0.760951	0.001244	0.007684
		rs1206755	G	C	0.47	0.02	0.002	0.4668	0.037	0.0147	0.473255	-0.015548	0.006579
		rs12112607	G	A	0	0.3	0.035				0.000709	-0.137068	0.124682
		rs12135380	C	A	0.39	0.01	0.002	0.3823	-0.0351	0.0182	0.38655	-0.007567	0.006751
		rs12149673	G	A	0.3	0.03	0.002	0.3017	-0.0401	0.016	0.304033	-0.029517	0.007139
		rs12228756	A	G	0.07	0.03	0.004	0.0771	-0.0441	0.028	0.065575	0.0156	0.013246
		rs12251299	C	T	0.87	0.1	0.003	0.86	-0.0346	0.0213	0.870977	-0.056978	0.009859
		rs12254582	A	G	0.71	0.02	0.002	0.7129	-0.0506	0.0162	0.706423	0.001504	0.007198
		rs12300425	T	G	0.59	0.02	0.002	0.5697	0.0468	0.0148	0.585616	-0.002808	0.006637
		rs12323717	G	A	0.36	0.01	0.002	0.3738	-0.0168	0.0152	0.36339	0.001222	0.006859
		rs12326005	A	G	0.49	0.01	0.002	0.4904	0.0027	0.0147	0.490147	-0.015398	0.006573
		rs12340775	G	A	0.94	0.04	0.004	0.9334	-0.0503	0.0308	0.944324	-0.016633	0.014678
		rs12427846	C	T	0.25	0.02	0.002	0.2571	-0.0179	0.0169	0.250747	-0.023356	0.007634
		rs12452590	G	T	0.36	0.01	0.002	0.3911	0.0093	0.0153	0.362276	0.000467	0.006879
		rs12462380	G	A	0.42	0.01	0.002	0.4283	-0.0061	0.0171	0.421082	-0.011231	0.006673
		rs12545602	A	C	0.13	0.02	0.003	0.1292	-0.0439	0.022	0.129538	-0.001118	0.009785
		rs12614608	G	A	0.73	0.02	0.002	0.696	-0.043	0.016	0.725373	-0.011956	0.007332
		rs12616772	A	C	0.35	0.01	0.002	0.3293	0.012	0.0157	0.345254	-0.013236	0.006876
		rs12673167	G	C	0.29	0.02	0.002	0.2728	0.0305	0.0165	0.286446	-0.0028	0.00724
		rs12811685	C	G	0.66	0.02	0.002	0.6686	0.0115	0.0161	0.656875	0.002857	0.0069
		rs1286075	T	C	0.17	0.03	0.002	0.1665	-0.0913	0.0197	0.171492	-0.036691	0.008689
		rs1286662	A	G	0.82	0.02	0.002	0.8155	-0.0149	0.019	0.815063	-0.025328	0.00843
		rs12938040	A	G	0.04	0.03	0.005	0.0413	0.0468	0.0373	0.040258	0.021162	0.01669
		rs12942736	C	T	0.76	0.02	0.002	0.7893	-0.0007	0.0184	0.761817	-0.014387	0.007764
		rs12943370	C	T	0.66	0.01	0.002	0.6442	0.0269	0.0153	0.655852	-0.007454	0.006903
		rs12954782	G	C	0.27	0.02	0.002	0.2583	-0.0136	0.0169	0.26687	0.002656	0.007401
		rs12956326	C	A	0.28	0.01	0.002	0.2755	0.0061	0.0165	0.283563	-0.001059	0.007346
		rs12958048	G	A	0.67	0.01	0.002	0.6956	-0.0139	0.016	0.666196	-0.001468	0.006941
		rs13002567	C	T	0.33	0.02	0.002	0.3409	-0.0424	0.0155	0.334821	-0.02046	0.006925
		rs13017811	G	A	0.83	0.03	0.002	0.847	0.0024	0.0204	0.830252	0.018836	0.008711
		rs13070996	G	T	0.72	0.01	0.002	0.7039	-0.0113	0.0161	0.721294	-0.005215	0.007293
		rs13088318	G	A	0.34	0.02	0.002	0.3436	-0.0038	0.0155	0.337755	-0.011179	0.006917
		rs13179493	C	T	0.29	0.03	0.002	0.2687	-0.0151	0.0168	0.292473	-0.018695	0.00728
		rs1318236	C	T	0.5	0.02	0.002	0.5041	-0.0211	0.0147	0.501533	-0.013155	0.006561
		rs1320551	G	A	0.95	0.04	0.004	0.9507	0.0008	0.0342	0.948908	-0.028819	0.014865
		rs13336470	G	A	0.16	0.02	0.003	0.1817	-0.0254	0.0192	0.158624	-0.003704	0.009193
		rs134613	T	G	0.35	0.04	0.002	0.3547	-0.0539	0.0153	0.349201	-0.021913	0.006871
		rs137926455	A	G	0.98	0.05	0.007	0.9835	0.0012	0.0725	0.982057	-0.025415	0.026028
		rs138273782	G	A	0	0.08	0.013				0.004739	-0.015172	0.04756
		rs1385504	T	A	0.86	0.02	0.003	0.8686	-0.051	0.0218	0.85633	-0.002118	0.009343
		rs1386625	A	G	0.1	0.05	0.003	0.0911	-0.0729	0.0261	0.0982398	-0.039728	0.011119
		rs138818878	G	C	0.03	0.06	0.006	0.0391	-0.0708	0.0395	0.030351	-0.051208	0.019631
		rs139427417	C	A	0.99	0.08	0.01	0.9822	-0.1248	0.097	0.990608	-0.022317	0.034123
		rs139497	T	C	0.69	0.02	0.002	0.6944	-0.018	0.016	0.6884	-0.018705	0.007094
		rs139603701	A	G	0.98	0.11	0.007	0.9826	0.1013	0.0608	0.983382	0.00452	0.026424
		rs140144628	C	G	0.01	0.07	0.01	0.0145	-0.1706	0.1271	0.009621	-0.101049	0.035706
		rs140191063	A	G	0	0.12	0.02				0.002152	-0.158922	0.070598
		rs1414660	T	C	0.19	0.08	0.002	0.1742	-0.0876	0.0195	0.19226	-0.045277	0.008295
		rs141889567	T	A	1	0.23	0.034				0.998934	-0.033257	0.121958
		rs142097791	G	A	1	0.17	0.029				0.99895	-0.013133	0.10087
		rs1420996	T	C	0.74	0.02	0.002	0.7443	-0.0189	0.0169	0.738894	-0.029985	0.007481
		rs142343894	G	C	1	0.1	0.015				0.996302	-0.07456	0.053892
		rs142971131	G	A	0.99	0.12	0.01	0.9821	-0.0331	0.0664	0.987019	-0.110116	0.036404
		rs143043662	T	C	0.01	0.07	0.009	0.0131	0.0277	0.0781	0.012644	0.003304	0.030711
		rs1436138	A	G	0.64	0.02	0.002	0.644	-0.0235	0.0153	0.640449	-0.013136	0.006839
		rs144488974	C	G	0.99	0.06	0.011				0.99229	-0.028148	0.040139
		rs1462151	G	C	0.85	0.02	0.003	0.8657	-0.044	0.0217	0.845767	-0.021122	0.009119
		rs146447986	C	T	0.99	0.08	0.009	0.9879	-0.0874	0.0714	0.989283	-0.121582	0.03326
		rs148092711	C	T	0.99	0.1	0.013				0.994797	-0.045252	0.045464
		rs149053406	G	C	0.03	0.03	0.005	0.0384	0.0437	0.0395	0.03097	-0.005829	0.018963
		rs149082597	G	C	1	0.15	0.022				0.998321	-0.226574	0.079898
		rs1498507	A	C	0.54	0.01	0.002	0.5097	-0.0079	0.0147	0.537192	-0.032181	0.006553
		rs1545161	A	G	0.52	0.03	0.002	0.5452	-0.0444	0.0147	0.524662	-0.028417	0.006548
		rs1550270	C	T	0.3	0.02	0.002	0.2996	-0.0043	0.016	0.298889	0.004778	0.007157
		rs163433	C	T	0.5	0.01	0.002	0.4742	-0.0129	0.0149	0.502123	6.3e-05	0.006535
		rs1658469	A	G	0.46	0.02	0.002	0.4897	-0.0258	0.0148	0.457513	-0.01103	0.006571
		rs167365	C	G	0.38	0.02	0.002	0.3459	0.0052	0.0154	0.384842	-0.005039	0.006729
		rs16878921	A	G	0.1	0.03	0.003	0.1173	0.0126	0.0231	0.096667	0.020803	0.011056
		rs17010957	C	T	0.15	0.03	0.003	0.1599	-0.0084	0.0202	0.149621	-0.005473	0.00925
		rs17030818	T	C	0.11	0.03	0.003	0.0903	-0.0588	0.0262	0.107517	-0.017058	0.01056
		rs17034046	C	T	0.85	0.02	0.003	0.8391	0.0237	0.0239	0.850626	-0.000554	0.009186
		rs1706708	G	A	0.67	0.03	0.002	0.6867	-0.0136	0.0158	0.670804	-0.029271	0.006976
		rs17115088	C	A	0.98	0.1	0.007	0.9834	-0.0118	0.0687	0.981778	-0.028366	0.024552
		rs17166182	C	A	0.63	0.01	0.002	0.6534	-0.0097	0.0155	0.633858	-0.001951	0.00679
		rs17184382	A	C	0.57	0.02	0.002	0.6082	0.0098	0.015	0.573446	0.002449	0.006607
		rs17249128	G	A	0.51	0.01	0.002	0.5521	-0.0189	0.0148	0.50616	-0.006451	0.006536
		rs17265513	T	C	0.8	0.03	0.002	0.7724	0.0109	0.0176	0.800192	-0.00903	0.008181
		rs17278798	C	G	0.37	0.01	0.002	0.3671	0.0169	0.0152	0.3746	-0.014242	0.006758
		rs17302855	A	C	0.54	0.01	0.002	0.5496	-0.0021	0.0127
		rs17307280	C	A	0.27	0.02	0.002	0.2436	-0.0178	0.0147
		rs17351518	G	C	0.34	0.01	0.002	0.3392	-0.0225	0.0154	0.33838	-0.003175	0.006908
		rs174534	G	A	0.35	0.02	0.002	0.3472	0.0221	0.0154	0.352829	-0.020148	0.006867
		rs17501090	C	A	0.98	0.07	0.006	0.9673	-0.043	0.0443	0.977189	-0.029484	0.022469
		rs17507577	A	G	0.07	0.06	0.004	0.0761	0.0198	0.0278	0.073549	0.017146	0.0125
		rs17510563	G	A	0.09	0.03	0.003	0.1068	-0.0336	0.0245	0.093851	0.012283	0.011231
		rs17598579	G	T	0.87	0.03	0.003	0.8794	-0.0022	0.0229	0.868215	-0.028385	0.00968
		rs17602572	C	G	0.59	0.03	0.002	0.6299	0.0071	0.0152	0.594136	-0.013919	0.006673
		rs17733713	A	G	0.11	0.02	0.003	0.0907	-0.0223	0.0267	0.10513	-0.006603	0.010672
		rs1779431	G	T	0.29	0.02	0.002	0.3008	-0.0279	0.016	0.290723	0.003015	0.007193
		rs180077	A	C	0.67	0.01	0.002	0.6794	0.0078	0.0157	0.672343	0.001654	0.006961
		rs181832503	A	G	1	0.32	0.032				0.998989	-0.104697	0.113483
		rs182103652	C	T	1	0.23	0.034	0.9807	-0.1788	0.1115	0.998803	-0.127892	0.118779
		rs183424609	T	G	1	0.13	0.016				0.996618	-0.055313	0.058088
		rs1878526	A	G	0.22	0.06	0.002	0.1979	0.0286	0.0186	0.220554	0.01041	0.007932
		rs1880842	A	G	0.28	0.01	0.002	0.3045	-0.0024	0.016	0.28234	-0.01792	0.007299
		rs188137993	T	C	0	0.06	0.017				0.003077	0.013804	0.06092
		rs1883282	T	C	0.82	0.01	0.002	0.8098	0.0257	0.0197	0.821041	-0.01607	0.008584
		rs190144	A	G	0.26	0.04	0.002	0.2476	-0.0518	0.0169	0.255183	-0.051203	0.007507
		rs1902177	T	C	0.58	0.01	0.002	0.5926	-0.0142	0.0149	0.583186	-0.015773	0.006632
		rs1991431	G	A	0.56	0.02	0.002	0.5486	-0.0191	0.0147	0.55624	-0.00567	0.006589
		rs2052480	A	G	0.29	0.03	0.002	0.2601	0.009	0.0168	0.28555	-0.026384	0.007252
		rs2069442	G	C	0.75	0.02	0.002	0.7143	-0.0208	0.0162	0.745694	-0.02302	0.007498
		rs210374	T	A	0.73	0.01	0.002	0.6883	-0.0293	0.016	0.734298	-0.007669	0.007418
		rs2107801	C	T	0.41	0.01	0.002	0.4144	-0.0093	0.0153	0.413044	0.00946	0.006672
		rs212417	G	A	0.33	0.03	0.002	0.3369	0.0052	0.0178	0.327942	-0.016112	0.006985
		rs215226	G	A	0.4	0.02	0.002	0.3889	-0.0451	0.015	0.40238	-0.020154	0.006695
		rs2174633	C	A	0.74	0.02	0.002	0.7212	-0.0216	0.0168	0.735701	-0.016134	0.007427
		rs2204015	C	A	0.21	0.01	0.002	0.2079	0.0043	0.0216	0.205949	0.009124	0.00809
		rs2227607	C	A	0.89	0.02	0.003	0.8984	-0.0049	0.0244	0.888937	-0.012341	0.010421
		rs2236407	A	G	0.64	0.03	0.002	0.6313	-0.0257	0.0152	0.644529	-0.015829	0.006827
		rs2238686	T	C	0.88	0.03	0.003	0.8887	-0.0315	0.0236	0.884067	-0.043499	0.01025
		rs2239200	T	C	0.91	0.02	0.003	0.9016	0.0159	0.0249	0.91374	-0.010791	0.011726
		rs2246221	A	G	0.5	0.01	0.002	0.4937	0.0205	0.0146	0.498214	-0.006085	0.006544
		rs2271483	C	T	0.44	0.01	0.002	0.4538	0.007	0.0151	0.444373	0.0038	0.006592
		rs2287644	G	C	0.74	0.02	0.002	0.7367	-0.0276	0.0167	0.74013	-0.01181	0.007475
		rs2294358	C	G	0.05	0.04	0.004	0.0614	-0.0112	0.0308	0.054167	0.000201	0.014513
		rs2296028	G	C	0.83	0.02	0.002	0.8164	-0.0082	0.0189	0.825034	-0.025504	0.008637
		rs2303696	C	T	0.38	0.02	0.002	0.3909	0.0269	0.015	0.379865	-0.007544	0.006766
		rs2375683	G	T	0.75	0.01	0.002	0.7353	0.0068	0.0191	0.750932	0.009172	0.007565
		rs2376600	G	A	0.69	0.03	0.002	0.6615	0.0089	0.0161	0.689256	0.01601	0.007088
		rs2385450	A	C	0.67	0.01	0.002	0.6654	-0.0342	0.0156	0.665935	-0.007607	0.006971
		rs2388854	G	A	0.73	0.02	0.002	0.7132	-0.0198	0.0163	0.733232	-0.012881	0.007399
		rs2423151	G	A	0.35	0.04	0.002	0.3449	0.0237	0.0154	0.348726	-0.009111	0.006864
		rs2430689	C	G	0.61	0.02	0.002	0.638	-0.0174	0.0153	0.606013	-0.034172	0.006686
		rs243866	A	G	0.26	0.02	0.002	0.2646	-0.0029	0.0168	0.256005	-0.009197	0.007484
		rs2471032	G	C	0.14	0.02	0.003	0.1689	-0.0217	0.02	0.13505	0.002159	0.009719
		rs2478777	T	C	0.84	0.02	0.003	0.8534	0.0105	0.021	0.835108	-0.013027	0.008825
		rs2530459	T	C	0.44	0.01	0.002	0.4265	-0.0002	0.0148	0.436511	-0.011414	0.006605
		rs2531992	G	A	0.85	0.03	0.003	0.8461	-0.0229	0.0204	0.84538	-0.002714	0.009063
		rs2566752	C	T	0.38	0.04	0.002	0.3682	-0.0136	0.0152	0.376428	-0.02141	0.006776
		rs2566774	T	C	0.19	0.04	0.002	0.1779	0.0223	0.0192	0.18732	-0.021027	0.008392
		rs2586457	A	G	0.23	0.03	0.002	0.2474	-0.0443	0.017	0.228549	-0.03248	0.007794
		rs2609352	C	A	0.68	0.01	0.002	0.6722	-0.0135	0.0157	0.678224	0.00384	0.007008
		rs2624834	G	T	0.19	0.01	0.002	0.1928	-0.0056	0.0187	0.186577	-0.007731	0.008472
		rs2639953	G	A	0.48	0.03	0.002	0.4849	-0.012	0.0146	0.477894	-0.007721	0.006552
		rs2647462	T	C	0.17	0.03	0.002	0.1706	-0.0332	0.0195	0.173877	-0.001412	0.008635
		rs2707518	T	G	0.39	0.17	0.002	0.376	-0.0111	0.0152	0.393001	-0.100067	0.0068
		rs273594	G	C	0.33	0.01	0.002	0.34	-0.0239	0.0155	0.331158	-0.032968	0.006958
		rs2737252	A	G	0.28	0.03	0.002	0.296	-0.0825	0.0161	0.283273	-0.022529	0.007268
		rs2741856	C	G	0.08	0.07	0.003	0.0979	-0.1308	0.0252	0.082712	-0.088527	0.011879
		rs2761884	G	T	0.55	0.05	0.002	0.5461	-0.0273	0.0147	0.547691	-0.003902	0.006589
		rs2791559	G	A	0.44	0.01	0.002	0.4274	-0.0348	0.0148	0.440571	-0.009129	0.006612
		rs2799098	A	G	0.82	0.02	0.002	0.8149	0.0101	0.0191	0.822603	-0.001105	0.008546
		rs2830913	A	G	0.44	0.02	0.002	0.4058	-0.0231	0.015	0.442848	-0.022004	0.006611
		rs283338	G	A	0.78	0.03	0.002	0.7747	-0.0126	0.0177	0.779418	0.005227	0.007927
		rs28364580	G	A	0.75	0.02	0.002	0.7543	-0.0034	0.0172	0.752089	-0.021087	0.007656
		rs2836613	A	G	0.75	0.03	0.002	0.7468	0.0197	0.0169	0.751736	0.000123	0.007599
		rs28373428	A	G	0.14	0.02	0.003	0.1367	-0.0295	0.0215	0.144878	-0.010624	0.009317
		rs2846444	A	G	0.59	0.02	0.002	0.6089	-0.0188	0.0151	0.586795	-0.016303	0.00665
		rs28498618	G	A	0.79	0.02	0.002	0.7955	-0.019	0.0182	0.788901	-0.014705	0.008028
		rs28665840	T	G	0.81	0.02	0.002	0.7788	-0.02	0.0179	0.813795	-0.018733	0.008401
		rs2908574	G	T	0.91	0.06	0.003	0.8767	0.0021	0.0225	0.905831	-0.037791	0.011259
		rs2929308	T	A	0.49	0.04	0.002	0.5165	-0.0444	0.0148	0.490574	-0.022258	0.006548
		rs2944590	A	G	0.44	0.02	0.002	0.4453	0.0088	0.0147	0.441099	-0.014013	0.006584
		rs2971879	C	T	0.73	0.05	0.002	0.7537	-0.0541	0.0171	0.725386	-0.026083	0.007327
		rs299371	C	T	0.31	0.02	0.002	0.3049	0.0285	0.016	0.307121	0.00904	0.007107
		rs3118906	A	G	0.28	0.03	0.002	0.2841	0.0269	0.0163	0.278617	0.00323	0.007287
		rs3127084	G	A	0.48	0.01	0.002	0.4629	-0.0359	0.0148	0.476712	-0.01017	0.006586
		rs3136302	C	G	0.55	0.01	0.002	0.521	-0.0253	0.0148	0.552143	-0.010069	0.006585
		rs314675	T	C	0.86	0.02	0.003	0.8636	-0.0074	0.0214	0.86371	-0.009409	0.009531
		rs33949355	A	G	0.53	0.01	0.002	0.5135	-0.0039	0.0149	0.529871	0.003869	0.006601
		rs34123233	G	T	0.18	0.02	0.002	0.1876	-0.0459	0.019	0.178835	-0.004645	0.008565
		rs34233878	T	C	0.9	0.02	0.003	0.9009	-0.015	0.0248	0.901851	0.003279	0.010997
		rs34365165	G	A	0.8	0.01	0.002	0.817	0.0108	0.019	0.804604	0.015028	0.008254
		rs343994	G	C	0.59	0.02	0.002	0.568	-0.0103	0.0148	0.587187	-0.008039	0.006659
		rs344078	C	T	0.83	0.04	0.002	0.8143	-0.0251	0.0189	0.82878	-0.012395	0.008688
		rs34553872	T	A	0.18	0.06	0.002	0.1499	-0.0554	0.0211	0.17599	-0.034949	0.008579
		rs34583478	C	T	0.92	0.04	0.003	0.9204	-0.0686	0.0273	0.920262	-0.008371	0.012062
		rs34778574	T	C	0.96	0.07	0.005	0.9525	-0.0227	0.037	0.961922	-0.015417	0.017087
		rs34811474	G	A	0.77	0.01	0.002	0.7693	0.0417	0.0174	0.76789	-0.004147	0.007746
		rs35308216	T	C	0.92	0.06	0.003	0.9201	-0.0762	0.0273	0.91874	-0.024483	0.011957
		rs35531047	A	T	0.22	0.05	0.002	0.2363	0.0053	0.0174	0.218887	-0.015057	0.007935
		rs35717986	A	G	0.05	0.02	0.004	0.051	0.0091	0.0346	0.052565	0.010009	0.014777
		rs35881190	C	T	0.65	0.01	0.002	0.6361	-0.0175	0.0154	0.652586	-0.006892	0.006931
		rs35966827	T	C	0.03	0.03	0.006	0.027	-0.0069	0.048	0.029918	0.004554	0.019411
		rs36010930	C	T	0.28	0.01	0.002	0.2646	-0.0161	0.0167	0.280116	-0.014186	0.007288
		rs36016056	C	G	0.25	0.02	0.002	0.2612	0.0225	0.0171	0.254465	-0.002894	0.00752
		rs36027301	T	C	0.06	0.03	0.004	0.0624	0.0065	0.0305	0.057738	-0.021686	0.014033
		rs367166	T	C	0.9	0.03	0.003	0.8615	0.0262	0.0224	0.900831	-0.005551	0.010967
		rs368510	A	G	0.33	0.02	0.002	0.3495	-0.0215	0.0155	0.331865	-0.017144	0.006937
		rs370387	A	G	0.56	0.05	0.002	0.55	-0.0552	0.0147	0.557475	-0.032419	0.006572
		rs3740861	T	G	0.3	0.01	0.002	0.2955	-0.0038	0.016	0.302827	-0.001989	0.007124
		rs3754855	G	A	0.39	0.05	0.002	0.3771	0.0118	0.0151	0.393303	-0.00641	0.006717
		rs3760456	C	T	0.56	0.02	0.002	0.5516	0.0003	0.0147	0.558002	-0.012803	0.006593
		rs3763745	C	A	0.25	0.01	0.002	0.2331	-0.0174	0.0174	0.251322	-0.019201	0.007526
		rs3765971	T	C	0.65	0.03	0.002	0.6457	-0.0079	0.0153	0.654809	-0.008848	0.00688
		rs3783449	G	A	0.9	0.02	0.003	0.861	-0.0305	0.0217	0.896277	-0.009276	0.010787
		rs3790608	A	G	0.15	0.04	0.003	0.1462	-0.0425	0.0209	0.150659	-0.020097	0.009169
		rs3801427	T	C	0.76	0.03	0.002	0.7767	-0.0325	0.0177	0.761716	-0.012599	0.007714
		rs3848474	A	G	0.44	0.02	0.002	0.4134	-0.0306	0.0149	0.444024	0.000292	0.006602
		rs3901638	A	G	0.7	0.01	0.002	0.6806	-0.0473	0.0157	0.695733	-0.026959	0.007105
		rs4081747	G	T	0.38	0.01	0.002	0.3991	-0.0005	0.0151	0.375443	0.002429	0.006807
		rs41281637	C	T	0.99	0.08	0.011				0.992375	-0.099778	0.037572
		rs4143691	C	T	0.67	0.02	0.002	0.6565	-0.0028	0.0155	0.674166	-0.005186	0.00697
		rs42235	C	T	0.7	0.02	0.002	0.7049	0.0133	0.0161	0.701355	-0.026673	0.00715
		rs4233949	C	G	0.39	0.07	0.002	0.3614	-0.0421	0.0153	0.394187	-0.028004	0.006713
		rs4254591	T	G	0.34	0.02	0.002	0.3541	-0.0027	0.0153	0.340976	-0.002945	0.006894
		rs42916	A	C	0.74	0.02	0.002	0.7626	0.0249	0.0173	0.739949	0.00763	0.007473
		rs4395467	T	C	0.52	0.02	0.002	0.5306	-0.0303	0.0147	0.516366	-0.023398	0.00655
		rs4418639	G	A	0.41	0.02	0.002	0.3887	-0.0011	0.0151	0.409811	-0.009082	0.006701
		rs4505759	T	C	0.31	0.06	0.002	0.3042	-0.0449	0.016	0.307675	-0.037197	0.00711
		rs4532510	T	C	0.5	0.01	0.002	0.4743	0.0019	0.0147	0.504557	-0.010063	0.00655
		rs45446698	T	G	0.96	0.04	0.005	0.9545	-0.033	0.0356	0.957799	-0.046476	0.016269
		rs4635400	G	A	0.64	0.05	0.002	0.6307	-0.0662	0.0151	0.641391	-0.04379	0.006814
		rs4676276	C	A	0.49	0.01	0.002	0.4942	-0.0116	0.0147	0.488519	-0.007331	0.006533
		rs4686419	C	T	0.3	0.02	0.002	0.2781	-0.0165	0.0165	0.303363	-0.022838	0.007165
		rs4739697	A	G	0.34	0.02	0.002	0.3223	0.0052	0.0159	0.341775	-0.000158	0.006938
		rs4743930	T	C	0.25	0.03	0.002	0.2677	-0.0208	0.0167	0.25226	-0.006778	0.00755
		rs4752678	T	C	0.47	0.02	0.002	0.4456	-0.0489	0.0147	0.468639	-0.017495	0.00655
		rs4782351	A	G	0.39	0.01	0.002	0.3903	-0.0109	0.015	0.385546	-0.019166	0.006725
		rs4806862	T	G	0.33	0.02	0.002	0.3588	-0.0081	0.0155	0.327068	-0.02369	0.007015
		rs4821797	T	C	0.67	0.02	0.002	0.6624	0.0208	0.0158	0.669436	-0.016357	0.006958
		rs482339	C	A	0.69	0.07	0.002	0.6844	0.0047	0.0158	0.687841	-0.04459	0.007044
		rs4865610	A	C	0.9	0.03	0.003	0.8911	-0.0039	0.0238	0.896755	-0.026206	0.010741
		rs4878008	C	A	0.61	0.01	0.002	0.5956	-0.0192	0.0149	0.614735	-0.003903	0.00675
		rs4880735	T	G	0.19	0.02	0.002	0.1914	-0.0233	0.0187	0.190001	-0.004895	0.008357
		rs4909323	T	G	0.39	0.01	0.002	0.4258	-0.0189	0.0148	0.394528	-0.0067	0.006684
		rs4912085	G	C	0.43	0.02	0.002	0.4194	0.0034	0.0149	0.42608	-0.000258	0.006625
		rs4961733	A	G	0.8	0.03	0.002	0.773	0.0247	0.0176	0.804351	-0.009458	0.008264
		rs4964511	T	C	0.49	0.01	0.002	0.4897	0.0163	0.0147	0.490102	0.015769	0.006546
		rs4974186	T	G	0.55	0.02	0.002	0.5282	-0.011	0.0147	0.553075	-0.015877	0.006611
		rs531968440	A	C	0.01	0.14	0.013				0.006469	-0.020701	0.046235
		rs547251	G	C	0.66	0.01	0.002	0.651	-0.0552	0.0154	0.660993	0.003816	0.00692
		rs560152536	T	C	0.01	0.08	0.011				0.007452	-0.033394	0.040151
		rs56074687	C	T	0.29	0.03	0.002	0.2987	-0.0354	0.0161	0.289063	-0.029511	0.007234
		rs56225285	G	A	0.3	0.02	0.002	0.3089	-0.0261	0.0185	0.295581	-0.01446	0.007163
		rs56235417	G	C	0.84	0.03	0.003	0.8424	0.0048	0.0202	0.836526	-0.012529	0.008859
		rs56320441	C	T	0.09	0.02	0.003	0.0979	-0.0049	0.0254	0.08679	-0.002917	0.011659
		rs564979	T	C	0.16	0.02	0.003	0.1731	-0.0073	0.0194	0.158095	-0.003061	0.00896
		rs56782495	G	A	0.91	0.03	0.003	0.9108	-0.0243	0.0258	0.9137	-0.02015	0.011637
		rs56921221	A	G	0.15	0.02	0.003	0.1339	-0.0531	0.0216	0.150152	-0.013361	0.009166
		rs56940811	T	C	0.07	0.03	0.004	0.0746	-0.023	0.029	0.068122	-0.000122	0.013003
		rs57043009	T	C	0.15	0.05	0.003	0.1485	0.0667	0.0207	0.147827	-0.006721	0.009236
		rs570639864	G	A	1	0.14	0.019				0.997405	-0.060458	0.066445
		rs5735	T	C	0.69	0.02	0.002	0.6659	0.0172	0.0156	0.691099	-0.008764	0.007106
		rs58383597	G	C	0.3	0.01	0.002	0.2915	-0.0071	0.0161	0.300419	0.005005	0.007124
		rs5914035	C	T	0.22	0.02	0.002	0.2145	-0.016	0.0157
		rs5933080	T	C	0.75	0.01	0.002	0.7532	-0.0044	0.0146	0.74668	-0.0028982	0.00688781
		rs5952416	C	T	0.68	0.02	0.002	0.6794	-0.0093	0.0135	0.67651	-0.00665107	0.00641029
		rs59813731	T	C	0.2	0.02	0.002	0.1984	-0.033	0.0186	0.200227	-0.022083	0.008288
		rs6006426	G	A	0.46	0.01	0.002	0.4561	-0.0001	0.0148	0.459737	-0.017166	0.00661
		rs6063051	G	T	0.74	0.03	0.002	0.7252	-0.0315	0.0165	0.742751	-0.020782	0.007515
		rs60891864	G	C	0.4	0.03	0.002	0.4003	-0.0291	0.0149	0.403532	-0.004601	0.006669
		rs6108796	T	G	0.29	0.04	0.002	0.2888	-0.0409	0.0161	0.289122	0.005994	0.007221
		rs61171454	G	T	0.98	0.05	0.006	0.9696	-0.0177	0.0443	0.97834	-0.021005	0.022683
		rs6117637	G	A	0.74	0.02	0.002	0.7501	-0.0158	0.0169	0.742868	-0.008977	0.007488
		rs6120804	A	C	0.18	0.03	0.002	0.1852	-0.0203	0.0189	0.17862	-0.006834	0.008553
		rs61578783	G	A	0.84	0.02	0.003	0.8253	0.002	0.0195	0.84279	-0.002888	0.008997
		rs61733768	G	A	0.97	0.08	0.006	0.9396	-0.0612	0.034	0.970849	-0.019923	0.019539
		rs61735998	T	G	0.03	0.04	0.006	0.0234	-0.0637	0.0504	0.025654	-0.058204	0.020721
		rs61748861	A	C	0.01	0.09	0.012	0.0146	0.211	0.1239	0.005764	0.038851	0.04319
		rs61758378	T	A	0.99	0.09	0.012				0.994406	-0.122044	0.043768
		rs61780429	T	A	0.78	0.02	0.002	0.7846	-0.0678	0.0178	0.782276	-0.023626	0.007949
		rs6185	C	G	0.75	0.02	0.002	0.7317	-0.0341	0.0165	0.75148	-0.012048	0.007564
		rs61887821	G	A	0.99	0.21	0.012				0.994242	-0.21086	0.043612
		rs61998565	G	A	0.85	0.02	0.003	0.857	-0.0468	0.0215	0.854514	-0.006183	0.009265
		rs62007684	T	C	0.66	0.04	0.002	0.6575	-0.0615	0.0154	0.657518	-0.035713	0.006894
		rs62261502	A	G	0.07	0.05	0.004	0.0715	-0.0305	0.0289	0.07308	-0.009237	0.012986
		rs62271373	A	T	0.06	0.03	0.004	0.0515	-0.052	0.0349	0.060021	-0.021782	0.014026
		rs62294148	T	C	0.08	0.02	0.004	0.0726	-0.0308	0.0288	0.076765	0.024002	0.012469
		rs62321667	G	A	0.88	0.02	0.003	0.8997	0.0287	0.0254	0.878621	-0.014461	0.010067
		rs62561562	G	C	0.34	0.02	0.002	0.3578	-0.0247	0.0153	0.335216	-0.018649	0.006952
		rs62621812	G	A	0.98	0.09	0.007	0.9671	-0.0056	0.0449	0.979702	-0.004396	0.02386
		rs635634	C	T	0.82	0.03	0.002	0.8025	0.0214	0.0189	0.816134	-0.015482	0.008484
		rs6471752	C	T	0.85	0.02	0.003	0.8442	-0.0614	0.0201	0.848317	-0.024496	0.009137
		rs6485702	T	C	0.34	0.03	0.002	0.3432	-0.0222	0.0156	0.340733	-0.035873	0.006899
		rs6546334	C	T	0.66	0.02	0.002	0.6236	-0.0126	0.0151	0.656181	0.003649	0.006894
		rs6564890	C	T	0.46	0.02	0.002	0.4553	-0.008	0.0148	0.462319	-0.003661	0.006586
		rs6566169	C	A	0.51	0.01	0.002	0.5142	0.0063	0.0175	0.51398	0.010286	0.006544
		rs6701977	A	G	0.87	0.02	0.003	0.8491	0.0446	0.0205	0.866288	0.004795	0.009598
		rs6716216	G	A	0.12	0.03	0.003	0.1352	-0.0164	0.0216	0.121989	-0.022646	0.009996
		rs6722557	C	G	0.25	0.02	0.002	0.2812	-0.0048	0.0163	0.253435	-0.012578	0.007531
		rs672740	G	T	0.48	0.02	0.002	0.4628	-0.0249	0.0147	0.479954	-0.016505	0.006568
		rs6761320	T	C	0.43	0.01	0.002	0.4187	-0.0156	0.0149	0.433459	-0.01261	0.006626
		rs6769511	C	T	0.31	0.01	0.002	0.3049	-0.0272	0.0159	0.314663	-0.00861	0.007042
		rs67820526	A	G	0.18	0.01	0.002	0.1824	0.0063	0.0192	0.178819	-0.030429	0.008632
		rs6839437	C	T	0.84	0.03	0.002	0.8253	-0.0088	0.0194	0.835156	0.002258	0.008816
		rs6861681	A	G	0.3	0.01	0.002	0.3422	-0.0224	0.0155	0.30286	0.003018	0.007111
		rs6879220	A	G	0.39	0.01	0.002	0.427	-0.0268	0.0148	0.391578	-0.004349	0.006708
		rs6885822	G	A	0.84	0.02	0.003	0.8614	0.0034	0.0215	0.83937	0.002963	0.008909
		rs6958059	A	G	0.63	0.02	0.002	0.6218	-0.0074	0.0152	0.634434	0.001714	0.006818
		rs6965122	A	G	0.67	0.05	0.002	0.6877	-0.0291	0.0158	0.671142	-0.024866	0.006964
		rs698891	T	C	0.11	0.04	0.003	0.1397	-0.011	0.0216	0.106713	-0.024044	0.010597
		rs7000279	T	C	0.27	0.01	0.002	0.2579	0.0061	0.0169	0.265507	0.004818	0.007434
		rs7014448	T	G	0.32	0.03	0.002	0.299	0.0002	0.0161	0.319008	-2e-06	0.007015
		rs7017252	T	C	0.38	0.02	0.002	0.3467	-0.0417	0.0155	0.382994	-0.024697	0.006751
		rs704	G	A	0.53	0.02	0.002	0.5408	-0.027	0.015	0.525026	-0.01416	0.006541
		rs7040344	C	T	0.65	0.03	0.002	0.6394	-0.0254	0.0153	0.648019	-0.02164	0.006889
		rs7072380	G	A	0.49	0.03	0.002	0.4373	0.0047	0.0149	0.493298	0.004187	0.006538
		rs7090615	C	T	0.62	0.01	0.002	0.6149	-0.0007	0.0151	0.619824	-0.010215	0.006763
		rs7121746	A	G	0.41	0.06	0.002	0.3705	-0.0229	0.0153	0.414858	-0.016574	0.006673
		rs7135535	G	A	0.55	0.01	0.002	0.5361	-0.0403	0.0147	0.548481	-0.014217	0.00658
		rs71390846	G	C	0.81	0.04	0.002	0.8008	-0.0319	0.0185	0.811297	-0.025941	0.008402
		rs7146983	C	T	0.91	0.03	0.003	0.9066	0.002	0.0253	0.912412	-0.013132	0.011578
		rs7170637	G	A	0.84	0.02	0.003	0.8217	0.0286	0.0199	0.839982	0.010981	0.008905
		rs7175531	C	T	0.65	0.03	0.002	0.6579	0.0139	0.0154	0.64883	-0.023455	0.006859
		rs7209460	T	C	0.7	0.05	0.002	0.6888	-0.0451	0.0158	0.69756	-0.01412	0.007125
		rs7211043	G	A	0.7	0.01	0.002	0.6856	0.0103	0.0158	0.703063	0.003349	0.007172
		rs722526	C	A	0.51	0.01	0.002	0.5349	-0.014	0.0147	0.506579	0.006953	0.006536
		rs7237942	A	G	0.21	0.02	0.002	0.2142	-0.043	0.0179	0.212604	-0.004763	0.00799
		rs7259714	C	T	0.61	0.02	0.002	0.5751	-0.0088	0.015	0.611813	-0.017625	0.006768
		rs72636758	G	A	0.1	0.02	0.003	0.1046	0.0434	0.024	0.101219	-0.024675	0.010833
		rs72640504	T	C	0.99	0.11	0.009	0.9893	-0.098	0.1148	0.989108	-0.085692	0.032677
		rs72656010	C	T	0.13	0.02	0.003	0.1279	-0.097	0.0221	0.130995	-0.020621	0.009725
		rs72703614	A	G	0.22	0.01	0.002	0.1996	0.0098	0.0185	0.215315	-0.003005	0.007969
		rs7270518	G	A	0.05	0.04	0.004	0.0506	-0.0784	0.0336	0.050343	-0.010081	0.015007
		rs7274697	C	G	0.08	0.02	0.003	0.084	-0.0238	0.0273	0.083938	-0.027956	0.011798
		rs72801445	T	C	0.24	0.02	0.002	0.2558	-0.028	0.0193	0.235826	-0.001047	0.007719
		rs72805220	C	A	0.93	0.06	0.004	0.9396	-0.05	0.0317	0.932089	-0.015072	0.013186
		rs72912147	C	A	0.22	0.02	0.002	0.2044	-0.0377	0.0225	0.215551	-0.007502	0.007984
		rs73082474	A	C	0.98	0.05	0.006	0.9771	0.0592	0.0517	0.978764	0.010157	0.022678
		rs73156468	G	T	0.86	0.02	0.003	0.8519	-0.0065	0.0206	0.858953	-0.009876	0.009397
		rs73203066	G	C	0.14	0.02	0.003	0.1398	-0.0096	0.0253	0.143459	-0.004775	0.009329
		rs73388841	T	C	0.94	0.04	0.004	0.945	-0.0563	0.0321	0.943908	-0.038832	0.014228
		rs74119759	C	T	0.84	0.03	0.003	0.8459	0.0122	0.0204	0.840708	-0.018827	0.009013
		rs74331022	C	T	0.85	0.02	0.003	0.8534	-0.0055	0.0207	0.847009	-0.001992	0.00908
		rs74394067	G	T	0.97	0.1	0.006	0.9751	-0.0529	0.0505	0.974218	-0.066306	0.020625
		rs7484147	T	C	0.36	0.05	0.002	0.4147	-0.0623	0.015	0.363387	-0.019523	0.006818
		rs7488974	A	G	0.4	0.05	0.002	0.3811	-0.0408	0.0151	0.397336	-0.032538	0.006683
		rs74910854	A	G	0.93	0.02	0.004	0.933	0.0435	0.0353	0.930968	-0.002524	0.012934
		rs75147459	T	C	0.05	0.02	0.005	0.0419	0.0458	0.0388	0.046796	-0.020663	0.018011
		rs75439322	A	G	0.09	0.03	0.003	0.1038	0.0071	0.0244	0.08966	0.013584	0.011461
		rs7571898	T	C	0.76	0.02	0.002	0.787	-0.0213	0.0181	0.764026	-0.003916	0.007702
		rs76210166	C	T	0.8	0.01	0.002	0.8112	-0.0268	0.0187	0.79814	-0.017125	0.008152
		rs76287541	T	C	0.19	0.02	0.002	0.2024	0.0119	0.0187	0.192335	-0.006661	0.008366
		rs7632937	C	T	0.04	0.03	0.005	0.0508	-0.0188	0.0353	0.03752	-0.024793	0.017181
		rs76504223	A	T	0.91	0.02	0.003	0.8983	-0.0197	0.0249	0.911321	-0.032611	0.011571
		rs767855	T	C	0.34	0.02	0.002	0.3222	-0.0305	0.0158	0.338012	-0.007926	0.006913
		rs76983463	C	T	0.04	0.04	0.005	0.0331	0.0219	0.0446	0.041103	-0.02121	0.016505
		rs76990766	T	C	0.05	0.04	0.004	0.0487	-0.0803	0.0354	0.051923	-0.027322	0.014739
		rs77216612	G	A	0.29	0.01	0.002	0.2697	0.0224	0.0165	0.28712	0.00763	0.007231
		rs77392239	G	T	0.08	0.04	0.003	0.0812	-0.0542	0.0272	0.077425	-0.031678	0.012245
		rs77718124	G	A	0.06	0.05	0.004	0.0583	-0.1724	0.038	0.060546	-0.04648	0.014359
		rs7778451	G	C	0.63	0.02	0.002	0.6241	-0.018	0.0152	0.631453	-0.014106	0.006824
		rs78015143	A	G	0.1	0.03	0.003	0.1147	-0.0851	0.0235	0.099751	-0.038168	0.010934
		rs78034425	T	C	0.08	0.02	0.003	0.0823	-0.0188	0.0273	0.081309	-0.018868	0.01197
		rs7814941	G	A	0.2	0.02	0.002	0.1868	-0.0359	0.0189	0.202202	-0.003235	0.008141
		rs78150433	C	G	0.03	0.04	0.006	0.0254	0.064	0.0578	0.025107	-0.025158	0.020894
		rs7815105	C	T	0.39	0.01	0.002	0.3837	0.0039	0.0151	0.389472	0.000848	0.00672
		rs7830123	A	G	0.74	0.03	0.002	0.7383	0.0298	0.0166	0.740727	-0.001037	0.007467
		rs7866211	T	C	0.7	0.02	0.002	0.6958	-0.0099	0.0183	0.699735	-0.002097	0.007164
		rs7866254	A	G	0.22	0.02	0.002	0.1976	-0.0151	0.0186	0.215917	0.005497	0.008017
		rs7893940	G	A	0.67	0.02	0.002	0.6773	-0.009	0.0157	0.671068	-0.015226	0.006959
		rs79016257	C	G	0.04	0.04	0.005	0.05	-0.1029	0.0341	0.043461	-0.034373	0.016169
		rs79364962	G	A	0.93	0.07	0.004	0.9301	-0.0492	0.0294	0.925011	-0.047247	0.012636
		rs7937689	C	T	0.78	0.02	0.002	0.7981	-0.0345	0.0185	0.780013	-0.002285	0.007964
		rs7943117	A	T	0.89	0.02	0.003	0.8566	-0.0009	0.0217	0.893146	-0.001715	0.010594
		rs7949048	T	C	0.36	0.01	0.002	0.3746	-0.0073	0.0151	0.363132	-0.009467	0.006812
		rs7959604	C	G	0.93	0.06	0.004	0.9131	-0.0731	0.0267	0.92552	-0.044439	0.012453
		rs79598313	T	C	0.02	0.02	0.006	0.0329	-0.1405	0.0422	0.023708	-0.021939	0.02151
		rs7961920	C	T	0.86	0.02	0.003	0.8503	-0.0134	0.0236	0.858964	0.005845	0.009419
		rs79719017	C	T	0.3	0.02	0.002	0.2884	-0.0043	0.0162	0.298997	-0.013997	0.007141
		rs79730878	T	C	0.77	0.02	0.002	0.8061	-0.0108	0.0201	0.770686	-0.03374	0.007797
		rs7981875	G	A	0.09	0.03	0.003	0.09	-0.0192	0.0257	0.093138	-0.014496	0.011247
		rs7991314	T	C	0.63	0.01	0.002	0.6087	-0.0101	0.015	0.633576	-0.003466	0.00679
		rs79999320	A	G	0.09	0.02	0.003	0.089	0.0384	0.0259	0.086989	-0.047527	0.011592
		rs8002850	G	A	0.66	0.03	0.002	0.6807	-0.0376	0.0163	0.664914	-0.016857	0.006931
		rs8038591	G	A	0.89	0.02	0.003	0.8925	0.0398	0.0238	0.894997	-0.002769	0.010693
		rs8066620	C	T	0.69	0.02	0.002	0.7111	0.0145	0.0162	0.693087	0.014051	0.007084
		rs8095921	A	G	0.22	0.02	0.002	0.2107	-0.026	0.0181	0.224914	-0.026718	0.007882
		rs8134775	C	T	0.2	0.03	0.002	0.1924	-0.0015	0.0189	0.199434	-0.009711	0.008188
		rs825453	A	T	0.39	0.02	0.002	0.3954	-0.02	0.015	0.391918	-0.007857	0.006711
		rs833823	A	G	0.03	0.04	0.006	0.0237	0.0999	0.0574	0.0267501	-0.006568	0.020274
		rs847147	G	A	0.74	0.02	0.002	0.7645	-0.0244	0.0175	0.736868	0.000335	0.007469
		rs851320	A	G	0.78	0.01	0.002	0.7875	-0.0076	0.018	0.779829	-0.00056	0.007886
		rs868127	C	T	0.71	0.02	0.002	0.7234	0.003	0.0169	0.71405	-0.003598	0.007329
		rs884205	C	A	0.75	0.03	0.002	0.7333	-0.0074	0.0166	0.746394	-0.019778	0.007565
		rs899631	T	G	0.39	0.02	0.002	0.3851	-0.0854	0.0155	0.390075	-0.022298	0.006725
		rs9290351	T	G	0.12	0.02	0.003	0.1286	-0.0405	0.0222	0.121028	-0.01154	0.010025
		rs9299597	G	A	0.85	0.04	0.003	0.7981	0.0131	0.0188	0.850684	0.00817	0.009186
		rs932203	A	G	0.48	0.01	0.002	0.486	0.0112	0.0184	0.482213	-0.008136	0.006559
		rs932536	G	A	0.89	0.02	0.003	0.8803	-0.0181	0.0226	0.887728	-0.039252	0.01036
		rs939666	T	C	0.2	0.07	0.002	0.2035	-0.0668	0.0183	0.201074	-0.048693	0.008156
		rs945508	C	T	0.53	0.01	0.002	0.5302	-0.0306	0.0147	0.534765	-0.004754	0.006555
		rs947091	A	G	0.48	0.04	0.002	0.4315	-0.0537	0.015	0.482385	-0.027826	0.006571
		rs949782	A	C	0.3	0.03	0.002	0.3002	0.0029	0.016	0.301241	-0.028414	0.007166
		rs9509989	G	T	0.88	0.02	0.003	0.8742	-0.0246	0.0224	0.878455	0.002461	0.010093
		rs9513510	G	C	0.3	0.04	0.002	0.3146	0.0094	0.0157	0.301356	0.004193	0.007124
		rs9530279	T	C	0.74	0.02	0.002	0.7482	-0.0302	0.0169	0.737276	-0.010516	0.007431
		rs9532858	G	A	0.32	0.01	0.002	0.3044	-0.0275	0.0163	0.318783	-0.00551	0.007027
		rs9553006	C	A	0.32	0.02	0.002	0.3031	0.0082	0.016	0.32332	-0.013406	0.006989
		rs9561331	G	A	0.87	0.02	0.003	0.8725	-0.0329	0.0221	0.868619	-0.004458	0.009704
		rs9594738	C	T	0.51	0.05	0.002	0.4824	-0.0115	0.0146	0.509973	-0.02289	0.00654
		rs960192	T	C	0.6	0.02	0.002	0.6039	-0.0181	0.015	0.601832	-0.014585	0.006676
		rs9606138	G	A	0.89	0.12	0.003	0.8981	-0.1162	0.0249	0.893601	-0.046346	0.010803
		rs9613775	G	A	0.23	0.02	0.002	0.2219	-0.0176	0.0178	0.234678	0.003958	0.007824
		rs9813107	T	C	0.87	0.02	0.003	0.8817	0.0086	0.0235	0.866917	-0.013256	0.0099
		rs9873544	C	T	0.62	0.01	0.002	0.6245	0.039	0.0151	0.621148	0.004239	0.006739
		rs9896306	C	A	0.73	0.03	0.002	0.7226	-0.0257	0.0165	0.728377	-0.014613	0.007367
		rs9908318	T	G	0.31	0.01	0.002	0.2768	-0.0051	0.0164	0.306999	-0.011476	0.007091
		rs9914258	T	C	0.44	0.01	0.002	0.4394	-0.0377	0.0148	0.442721	-0.010997	0.006585
		rs9921222	C	T	0.53	0.03	0.002	0.5178	-0.0331	0.0147	0.52949	-0.017264	0.006558
		rs9927137	A	G	0.52	0.01	0.002	0.5324	0.016	0.0148	0.523994	-0.007398	0.006578
		rs9974172	G	A	0.85	0.02	0.003	0.8635	-0.0347	0.0216	0.853131	-0.005469	0.009304
		rs9976876	G	T	0.52	0.02	0.002	0.5386	-0.0388	0.0147	0.52007	-0.015468	0.006563
	Early menopause
		rs1046089	G	A	0.35	0.0585302	0.00629921	0.6014	0.0143	0.0175	0.641086	-0.005707	0.006819
		rs1054875	A	T	0.6	0.0493438	0.00551181	0.5846	0.013	0.015	0.609078	-0.009655	0.006732
		rs10734411	G	A	0.47	0.032021	0.00551181	0.551	-0.0165	0.0148	0.515596	0.002143	0.006536
		rs10852344	C	T	0.59	0.0433071	0.00551181	0.4188	-0.0065	0.0149	0.405273	-0.004287	0.006668
		rs10905065	G	A	0.61	0.0296588	0.00551181	0.4112	0.0125	0.0149	0.394979	-0.000535	0.006693
		rs10957156	G	A	0.76	0.0364829	0.00629921	0.2184	0.017	0.0179	0.248461	-0.009979	0.007581
		rs11031006	A	G	0.15	0.0569554	0.00761155	0.1497	0.0158	0.0206	0.143403	0.007314	0.009364
		rs11668344	A	G	0.64	0.108136	0.00551181	0.6677	0.0037	0.0156	0.640338	-0.01276	0.00681
		rs11738223	G	A	0.68	0.0322835	0.00577428	0.3139	-0.0007	0.0159	0.333488	0.001765	0.006952
		rs12142240	C	T	0.68	0.0333333	0.00577428	0.3042	0.0152	0.0159	0.311361	-0.006033	0.007061
		rs12196873	C	A	0.85	0.0425197	0.00761155	0.1342	-0.0358	0.0217	0.144206	0.001373	0.009307
		rs12214825	C	T	0.29	0.043832	0.00603675	0.7345	0.0005	0.0168	0.718388	-0.005097	0.00733
		rs12371165	T	C	0.14	0.047769	0.00787402	0.1228	-0.0047	0.0229	0.141411	0.001157	0.009411
		rs12461110	G	A	0.35	0.0456693	0.00577428	0.6476	-0.0101	0.0154	0.636254	-0.000787	0.006793
		rs12465115	G	T	0.38	0.0509186	0.00734908	0.3143	-0.0068	0.0229	0.301882	-0.004115	0.008749
		rs12599106	T	A	0.51	0.0304462	0.00551181	0.5108	-0.0054	0.015	0.497345	-0.001521	0.011079
		rs12824058	A	G	0.57	0.0356955	0.00551181	0.5856	0.014	0.0149	0.585101	6.3e-05	0.006665
		rs13040088	A	G	0.79	0.0414698	0.00656168	0.786	-0.0054	0.0182	0.786818	-0.001299	0.007991
		rs1411478	G	A	0.41	0.0346457	0.00551181	0.6175	-0.0018	0.0151	0.598957	-0.012076	0.006661
		rs16858210	A	G	0.25	0.0370079	0.00629921	0.2702	0.0075	0.0166	0.245485	-0.002425	0.007624
		rs16991615	A	G	0.07	0.229659	0.0115486	0.0672	-0.0449	0.0316	0.065066	-0.018033	0.01327
		rs1713460	A	G	0.7	0.0377953	0.00603675	0.6879	-0.0061	0.0161	0.687222	0.001595	0.007044
		rs1727326	G	C	0.15	0.0511811	0.00839895	0.8594	0.0072	0.0218	0.86258	-0.018463	0.00956
		rs1799949	A	G	0.32	0.0364829	0.00551181	0.3296	-0.0098	0.0156	0.324876	-0.017333	0.006982
		rs1800932	G	A	0.81	0.0454068	0.00682415	0.165	-0.0313	0.02	0.193874	-0.019614	0.008274
		rs2236553	T	C	0.76	0.0412073	0.00656168	0.7639	0.0039	0.0175	0.754451	-0.013188	0.007697
		rs2236918	G	C	0.45	0.0401575	0.00551181	0.5635	0.0031	0.0148	0.550939	0.000833	0.006573
		rs2241584	G	A	0.38	0.0364829	0.00551181	0.6176	0	0.0152	0.617468	-0.008591	0.006804
		rs2277339	T	G	0.9	0.0818898	0.00918635	0.8886	0.007	0.0235	0.896469	0.008405	0.010735
		rs236189	A	G	0.84	0.0464567	0.00734908	0.8342	0.028	0.0198	0.842096	-0.015546	0.008983
		rs2547274	C	G	0.09	0.0727034	0.00997375	0.095	-0.0159	0.0255	0.094947	0.009606	0.011305
		rs2720044	C	A	0.84	0.0761155	0.00787402	0.1687	0.0236	0.0225	0.16355	-0.009805	0.008865
		rs2941505	G	A	0.32	0.0341207	0.00577428	0.6881	0.0044	0.0159	0.685224	0.003595	0.00705
		rs349306	A	G	0.87	0.0595801	0.00944882	0.8397	0.0331	0.0209	0.872851	-0.007435	0.009976
		rs365132	T	G	0.49	0.0635171	0.00524934	0.4931	-0.0053	0.0146	0.481748	-0.00742	0.006554
		rs4246511	T	C	0.29	0.0572178	0.00603675	0.317	-0.0026	0.0159	0.29822	0.008642	0.00727
		rs427394	A	G	0.59	0.0330709	0.00577428	0.6005	0.0085	0.015	0.586679	-0.002111	0.006642
		rs4693089	G	A	0.51	0.0530184	0.00551181	0.5142	0.0021	0.0147	0.492638	-0.002557	0.006535
		rs4879656	C	A	0.37	0.0312336	0.00551181	0.6405	-0.0063	0.0153	0.625637	0.004266	0.006751
		rs4886238	A	G	0.34	0.0464567	0.00577428	0.3356	-0.0031	0.0155	0.328846	0.00529	0.00698
		rs551087	A	G	0.71	0.0328084	0.00603675	0.7043	-0.0179	0.016	0.71392	0.007165	0.007229
		rs5762534	C	T	0.84	0.0430446	0.00734908	0.1645	0.0135	0.0198	0.147538	-0.001664	0.009241
		rs6856693	G	A	0.58	0.0427822	0.00551181	0.4107	0.0095	0.015	0.423069	-0.00918	0.006616
		rs6899676	G	A	0.8	0.060105	0.00656168	0.2011	0.0175	0.0183	0.201873	0.006802	0.008178
		rs704795	G	A	0.4	0.0427822	0.00551181	0.5802	-0.0157	0.0149	0.605681	0.015923	0.006693
		rs7259376	G	A	0.46	0.0291339	0.00524934	0.5413	0.0058	0.0147	0.533059	0.000265	0.006559
		rs7573003	T	A	0.3	0.032021	0.00577428	0.7096	0.0406	0.0162	0.684765	0.005924	0.007037
		rs763121	A	G	0.64	0.0433071	0.00577428	0.6512	0.03	0.0154	0.658462	-0.014169	0.006896
		rs7963072	A	G	0.18	0.0425197	0.00708661	0.1785	0.0219	0.0192	0.187526	-0.014571	0.008397
		rs8070740	G	A	0.76	0.0385827	0.00629921	0.2728	0.0045	0.0166	0.242458	-0.006351	0.007638
		rs9039	T	C	0.72	0.0328084	0.00603675	0.7031	-0.0102	0.0161	0.728165	-0.002579	0.007375
		rs930036	G	A	0.37	0.0485564	0.00551181	0.6514	0.0197	0.0154	0.621453	0.002923	0.006742
		rs9379881	C	T	0.5	0.0356955	0.00524934	0.4745	0.015	0.0147	0.501999	-0.01028	0.006554
		rs9796	A	T	0.54	0.0343832	0.00524934	0.5738	-0.0011	0.0149	0.529555	0.002507	0.006563
	Late puberty
		rs10144321	A	G	0.75	0.0285714	0.00428571	0.743	-0.0198	0.0169	0.769796	-0.003348	0.007785
		rs1038903	T	C	0.73	0.0285714	0.00428571	0.7376	-0.015	0.0167	0.728577	-0.002572	0.007369
		rs10423674	A	C	0.34	0.0285714	0.00357143	0.3683	-0.0127	0.0153	0.333422	-0.01544	0.006929
		rs10453225	G	T	0.68	0.0642857	0.00357143	0.6688	0.0312	0.0156	0.686258	0.012147	0.007069
		rs10789181	A	G	0.39	0.0214286	0.00357143	0.3956	-0.0054	0.015	0.396723	0.00122	0.006675
		rs1079866	G	C	0.15	0.05	0.005	0.146	-0.0062	0.021	0.132901	0.005315	0.009622
		rs10895140	G	A	0.66	0.0285714	0.00357143	0.6506	0.0079	0.0154	0.670729	0.003978	0.006969
		rs10938397	A	G	0.57	0.0285714	0.00357143	0.5678	0.0102	0.0148	0.56552	0.012864	0.006608
		rs10980921	C	T	0.09	0.0642857	0.00642857	0.083	0.0305	0.0266	0.082084	-0.01002	0.011917
		rs11022756	A	C	0.29	0.0357143	0.00428571	0.3021	0.01	0.016	0.289862	-0.011727	0.007211
		rs11165924	A	G	0.69	0.0214286	0.00428571	0.6878	0.0119	0.0161	0.666952	0.007113	0.006981
		rs11215400	C	A	0.27	0.0285714	0.00428571	0.2668	0.008	0.0165	0.258934	-0.006058	0.007473
		rs1129700	T	C	0.44	0.0214286	0.00357143	0.4552	-0.0141	0.0149	0.431284	-0.013652	0.006599
		rs11578152	G	A	0.44	0.0214286	0.00357143	0.4413	0.0062	0.0147	0.450446	-0.005039	0.006586
		rs11715566	T	C	0.5	0.0357143	0.00357143	0.5197	-0.0125	0.0147	0.493582	0.008451	0.006539
		rs11767400	A	C	0.3	0.0285714	0.00428571	0.2765	0.0053	0.017	0.306988	0.011542	0.007109
		rs11792861	A	C	0.7	0.0285714	0.00357143	0.7029	0.0069	0.0161	0.70703	0.010995	0.007192
		rs12148769	G	A	0.9	0.0357143	0.00571429	0.9059	-0.0046	0.0255	0.893661	0.026918	0.010602
		rs12446632	A	G	0.13	0.0285714	0.005	0.1354	-0.0111	0.0214	0.142886	0.007623	0.009351
		rs12472911	C	T	0.2	0.0285714	0.00428571	0.2378	0.0095	0.0171	0.226967	-0.003867	0.007791
		rs1254337	T	A	0.31	0.0285714	0.00357143	0.2739	0.0024	0.0166	0.302841	-0.00625	0.007116
		rs12571664	T	C	0.79	0.0285714	0.00428571	0.797	0.0272	0.0183	0.813027	-0.005161	0.008412
		rs12607903	C	T	0.3	0.0285714	0.00357143	0.3093	-0.024	0.0159	0.27859	-0.000565	0.007304
		rs12915845	C	T	0.58	0.0214286	0.00357143	0.5909	0.0352	0.0149	0.575136	0.009719	0.006626
		rs13053505	G	T	0.8	0.0285714	0.005	0.8184	0.0015	0.0191	0.829398	-0.007171	0.008784
		rs13067731	T	C	0.16	0.0285714	0.005	0.1599	0.0548	0.0201	0.164737	0.015696	0.008847
		rs13135934	C	G	0.4	0.0214286	0.00357143	0.4025	-0.011	0.0149	0.401743	-0.003148	0.00668
		rs13179411	T	G	0.17	0.0428571	0.005	0.1708	0.0198	0.0196	0.150904	-0.006566	0.00916
		rs1324913	G	T	0.65	0.0214286	0.00357143	0.6753	0.0027	0.0156	0.663243	0.016003	0.006916
		rs1364063	C	T	0.43	0.0357143	0.00357143	0.4223	-0.0053	0.0148	0.408939	-0.010212	0.00667
		rs1400974	A	G	0.64	0.0357143	0.00357143	0.6639	0.0138	0.0156	0.640304	-0.000174	0.006845
		rs1461503	C	A	0.57	0.0357143	0.00357143	0.5501	0.0047	0.0148	0.553212	0.000631	0.006585
		rs1469039	A	G	0.19	0.0357143	0.005	0.2094	-0.0377	0.0183	0.178075	0.01803	0.00869
		rs1532331	G	T	0.32	0.0214286	0.00357143	0.3454	0.01	0.0156	0.303093	-0.002853	0.007144
		rs16860328	G	A	0.42	0.0285714	0.00357143	0.4229	-0.009	0.0148	0.429689	0.002027	0.006601
		rs16896742	G	A	0.38	0.0285714	0.00428571	0.3887	0.0218	0.0187	0.361828	0.00584	0.006806
		rs16918254	A	G	0.92	0.0357143	0.00642857	0.9309	-0.0115	0.0291	0.92914	-0.004909	0.012761
		rs16918636	T	C	0.79	0.0214286	0.00428571	0.7888	-0.0205	0.0206	0.781995	0.008549	0.007958
		rs17086188	A	G	0.94	0.05	0.00928571	0.9012	0.0562	0.0305	0.973393	-0.008989	0.02036
		rs17171818	C	T	0.77	0.0285714	0.00428571	0.7789	-0.0118	0.0176	0.798747	-0.010943	0.008146
		rs1874984	C	G	0.47	0.0285714	0.00357143	0.4795	0.0375	0.0147	0.489322	0.004117	0.006535
		rs1915146	G	A	0.4	0.0214286	0.00357143	0.3892	-0.0043	0.0152	0.418419	0.025026	0.006645
		rs1958560	A	G	0.59	0.0214286	0.00357143	0.5859	-0.0008	0.0149	0.606041	0.010668	0.006692
		rs2063730	C	A	0.18	0.0357143	0.005	0.195	0.0166	0.0186	0.195678	0.013521	0.008259
		rs2137289	A	G	0.59	0.0357143	0.00357143	0.6024	0.0231	0.015	0.59036	0.007028	0.006652
		rs2274465	C	G	0.66	0.0214286	0.00357143	0.6561	-0.0123	0.0154	0.652463	-0.015572	0.006869
		rs244293	G	A	0.6	0.0214286	0.00357143	0.6098	-0.0085	0.0151	0.626568	0.009734	0.006781
		rs246185	C	T	0.33	0.0285714	0.00428571	0.325	0.0066	0.0157	0.322601	-0.00075	0.00706
		rs2479724	T	C	0.45	0.0214286	0.00357143	0.452	-0.0102	0.0147	0.45012	0.008222	0.006572
		rs251130	G	A	0.73	0.0285714	0.00428571	0.7086	-0.001	0.0162	0.724872	0.001888	0.007344
		rs2600959	A	G	0.34	0.0285714	0.00357143	0.3533	-0.0035	0.0154	0.348668	0.011078	0.006894
		rs268067	A	G	0.8	0.0285714	0.00428571	0.8084	-0.0022	0.0186	0.8133	0.005736	0.008398
		rs2687729	G	A	0.27	0.0285714	0.00428571	0.2785	-0.0308	0.0163	0.263887	0.001932	0.007418
		rs2836950	C	G	0.64	0.0214286	0.00357143	0.5912	0.0306	0.015	0.645283	0.00182	0.006833
		rs2947411	A	G	0.17	0.0428571	0.005	0.1697	-0.0264	0.0194	0.173934	0.005384	0.008618
		rs3101336	T	C	0.4	0.0285714	0.00357143	0.392	0.0117	0.015	0.399739	0.001973	0.006671
		rs3733631	C	G	0.15	0.0357143	0.005	0.164	-0.0235	0.0199	0.151967	-0.001307	0.009137
		rs3743266	T	C	0.68	0.0285714	0.00357143	0.7063	0.0172	0.0162	0.666662	0.004234	0.006946
		rs4369815	T	G	0.93	0.0428571	0.00714286	0.9417	-0.0445	0.0321	0.93418	-0.035404	0.013196
		rs466639	C	T	0.87	0.0571429	0.005	0.8713	0.0013	0.0219	0.875181	0.003608	0.009905
		rs4756059	T	C	0.92	0.05	0.00714286	0.9284	0.0398	0.0287	0.927013	0.001012	0.012623
		rs4875053	G	C	0.44	0.0214286	0.00428571	0.4614	-0.0042	0.0153	0.427039	-0.007515	0.006693
		rs4895808	C	T	0.54	0.0214286	0.00357143	0.5359	-0.0069	0.0147	0.54603	-0.006639	0.006569
		rs4929947	G	C	0.36	0.0285714	0.00357143	0.359	0.0245	0.0152	0.353414	-8.7e-05	0.006844
		rs543874	A	G	0.8	0.0357143	0.00428571	0.793	-0.0152	0.0182	0.792815	-0.001349	0.008073
		rs6009583	C	T	0.74	0.0214286	0.00428571	0.7505	0.0183	0.0169	0.733298	0.011721	0.007409
		rs6427782	A	G	0.51	0.0214286	0.00357143	0.5372	-0.0115	0.0147	0.515416	-0.009772	0.006558
		rs652260	T	C	0.54	0.0214286	0.00357143	0.5593	0.0035	0.0148	0.555602	0.002866	0.006592
		rs6555855	G	A	0.23	0.0285714	0.00428571	0.249	0.0117	0.0171	0.208885	-0.002799	0.008034
		rs6563739	G	T	0.34	0.0214286	0.00357143	0.3488	0.0121	0.0154	0.340007	0.012711	0.006901
		rs6747380	A	G	0.17	0.05	0.005	0.2053	0.0167	0.0184	0.167597	-0.008412	0.008754
		rs6758290	T	C	0.5	0.0285714	0.00357143	0.5179	-0.0093	0.0148	0.49144	0.012733	0.00656
		rs6770162	A	G	0.51	0.0285714	0.00357143	0.5323	-0.0012	0.0148	0.497193	-0.005125	0.006564
		rs6933660	C	A	0.69	0.0214286	0.00357143	0.6978	-0.0438	0.016	0.686868	-0.016835	0.007066
		rs6938574	T	C	0.16	0.0285714	0.005	0.1473	0.0353	0.0211	0.169973	-0.001389	0.008738
		rs6964833	T	C	0.75	0.0285714	0.00428571	0.7601	-0.0085	0.0176	0.740708	0.002634	0.007459
		rs7103411	C	T	0.21	0.0285714	0.00428571	0.1988	-0.034	0.0184	0.207965	-0.007378	0.008057
		rs7104764	G	A	0.25	0.0214286	0.00428571	0.2457	0.0296	0.017	0.247647	0.010997	0.007578
		rs7138803	G	A	0.62	0.0285714	0.00357143	0.6101	0.0164	0.0151	0.631686	0.012166	0.006777
		rs7215990	G	A	0.76	0.0285714	0.00428571	0.7721	-0.0066	0.0176	0.754916	0.004395	0.007665
		rs7514705	C	T	0.56	0.0285714	0.00357143	0.5506	0.0056	0.0148	0.562879	0.004931	0.006606
		rs7642134	G	A	0.61	0.0285714	0.00357143	0.6111	-0.0011	0.015	0.616878	0.0022	0.006737
		rs7647973	A	G	0.26	0.0357143	0.00428571	0.2424	0.0153	0.0171	0.258337	0.014041	0.007488
		rs7701886	A	G	0.58	0.0214286	0.00357143	0.5639	0.0176	0.0148	0.546972	0.017635	0.006592
		rs7759938	C	T	0.32	0.0857143	0.00357143	0.3359	0.039	0.0155	0.322918	0.006539	0.006996
		rs7821178	C	A	0.65	0.0285714	0.00357143	0.6784	-0.0331	0.0161	0.663559	0.010327	0.006917
		rs7828501	G	A	0.45	0.0285714	0.00357143	0.4395	-0.0048	0.0147	0.450539	-0.003495	0.006597
		rs7853970	T	C	0.47	0.0214286	0.00357143	0.4647	-0.0159	0.0148	0.465518	-0.006347	0.006628
		rs7865468	A	G	0.7	0.0214286	0.00357143	0.691	-0.0011	0.0159	0.70396	0.009376	0.007225
		rs7955374	T	C	0.13	0.0285714	0.00571429	0.1228	0.0502	0.0226	0.119977	-0.004855	0.010161
		rs8032675	T	C	0.4	0.0285714	0.00357143	0.376	0.0139	0.0151	0.396163	0.000396	0.006688
		rs8050136	C	A	0.6	0.0285714	0.00357143	0.5954	-0.0047	0.015	0.606766	0.015568	0.006695
		rs852069	G	A	0.64	0.0285714	0.00357143	0.6477	0.0204	0.0153	0.642647	0.00207	0.006819
		rs889122	G	T	0.72	0.0285714	0.00428571	0.7041	-0.015	0.016	0.722074	-0.005556	0.007288
		rs900400	T	C	0.61	0.0214286	0.00357143	0.6215	-0.0111	0.0151	0.602072	-0.001654	0.006687
		rs913588	G	A	0.49	0.0214286	0.00357143	0.4843	0.0099	0.0146	0.481292	-0.007181	0.00654
		rs9321659	A	G	0.13	0.0428571	0.00571429	0.1149	0.0254	0.0231	0.133508	0.019298	0.009638
		rs939317	G	A	0.74	0.0285714	0.00428571	0.7269	0.0176	0.0165	0.744843	-0.007246	0.007516
		rs9447700	C	T	0.69	0.0214286	0.00357143	0.6785	0.0005	0.0157	0.694953	-0.005864	0.007109
		rs9475752	C	T	0.81	0.0285714	0.00428571	0.7953	0.0485	0.0182	0.801648	-0.00564	0.008201
		rs951366	T	C	0.6	0.0214286	0.00357143	0.6051	-0.0231	0.015	0.60459	-0.000542	0.006688
		rs9560113	G	A	0.28	0.0357143	0.00428571	0.2693	0.003	0.0165	0.2859	-0.003725	0.007239
		rs9635759	A	G	0.32	0.0357143	0.00357143	0.3166	0.0097	0.0159	0.303363	0.000403	0.007255
		rs9647570	G	T	0.14	0.0357143	0.005	0.1505	-0.0259	0.0206	0.142049	0.005817	0.009425
		rs9849248	C	T	0.15	0.0285714	0.005	0.1538	-0.0225	0.0204	0.155763	-0.009273	0.009006
		rs988913	C	T	0.66	0.0285714	0.00357143	0.6419	-0.0056	0.0153	0.648919	0.003628	0.006876
	Decreased TSH
		rs10032216	T	C	0.78	0.087	0.011	0.8136	-0.0077	0.0192	0.787577	-0.000532	0.008004
		rs10519227	T	A	0.75	0.072	0.011	0.7604	0.0104	0.0173	0.771036	-0.00809	0.007798
		rs10799824	G	A	0.84	0.113	0.012	0.8514	-0.0271	0.0206	0.844896	0.005707	0.009035
		rs11624776	C	A	0.34	0.064	0.011	0.3166	-0.0178	0.0157	0.320267	0.002183	0.007004
		rs11755845	C	T	0.73	0.065	0.01	0.7714	-0.0275	0.0175	0.753572	-0.000284	0.00759
		rs13015993	A	G	0.74	0.078	0.01	0.6939	0.0209	0.0161	0.731824	-0.006893	0.007391
		rs1537424	C	T	0.39	0.052	0.009	0.3994	0.0057	0.0149	0.412923	-0.005565	0.006636
		rs1571583	A	G	0.25	0.057	0.01	0.2145	0.0115	0.0179	0.22595	0.007658	0.007827
		rs17723470	C	T	0.72	0.065	0.01	0.6963	-0.0355	0.0159	0.703276	0.006963	0.007163
		rs17776563	G	A	0.68	0.06	0.01	0.6835	-0.003	0.0157	0.68444	-0.002957	0.007062
		rs334699	G	A	0.95	0.141	0.021	0.9554	-0.0265	0.0375	0.95443	-0.004634	0.01576
		rs3813582	T	C	0.67	0.082	0.01	0.6779	0.0229	0.0157	0.684271	0.008806	0.007027
		rs4804416	G	T	0.43	0.057	0.009	0.4234	-0.0242	0.0148	0.4287	-0.000584	0.006608
		rs657152	A	C	0.36	0.058	0.009	0.3585	0.0022	0.0182	0.338777	0.012748	0.006912
		rs6885099	G	A	0.41	0.141	0.009	0.3963	0.0142	0.015	0.39085	-0.002919	0.006698
		rs753760	C	G	0.69	0.1	0.01	0.7076	-0.0011	0.0161	0.694982	0.00578	0.007106
		rs7825175	G	A	0.79	0.066	0.011	0.7826	-0.0126	0.0178	0.795529	-0.000932	0.00811
		rs9472138	C	T	0.71	0.079	0.01	0.7004	0.0104	0.016	0.70879	0.008482	0.007181
		rs9497965	T	C	0.41	0.051	0.009	0.3785	0.0031	0.0152	0.409137	0.003317	0.006668
		rs9915657	C	T	0.46	0.064	0.009	0.467	0.0147	0.0147	0.489696	-0.011675	0.006549
	Decreased grip strength/BW
		rs10203386	T	A	0.548	0.024	0.002	0.5665	-0.0002	0.0148	0.546766	-0.005686	0.006575
		rs1039716	T	C	0.7829	0.016	0.002	0.7889	0.0094	0.018	0.78291	-0.007147	0.007943
		rs10758232	C	G	0.6653	0.016	0.002	0.6845	-0.0272	0.0159	0.665344	-0.004366	0.006943
		rs10788958	G	C	0.6488	0.016	0.002	0.6715	0.0176	0.0158	0.647238	-0.001363	0.006911
		rs10807136	C	T	0.8803	0.024	0.003	0.8803	-0.0377	0.0228	0.880309	-0.025373	0.010084
		rs10846071	C	T	0.6051	0.016	0.002	0.6377	-0.0183	0.0161	0.606134	-0.033189	0.006681
		rs11030104	G	A	0.2036	0.016	0.002	0.1914	-0.0374	0.0186	0.202728	-0.006273	0.008138
		rs11039266	G	T	0.2781	0.024	0.002	0.248	0.0193	0.017	0.278246	0.020637	0.007292
		rs11084110	T	C	0.7068	0.016	0.002	0.7287	-0.002	0.0171	0.706692	-0.005629	0.00719
		rs11121542	G	A	0.878	0.024	0.003	0.879	-0.0597	0.0225	0.878273	-0.004485	0.009992
		rs11223444	G	A	0.5524	0.016	0.002	0.5276	-0.0067	0.0148	0.55151	-0.007146	0.006585
		rs113230003	A	G	0.2596	0.016	0.002	0.2429	-0.0417	0.0173	0.260254	-0.002893	0.007506
		rs115131074	T	A	0.9519	0.032	0.006	0.9489	0.0069	0.0352	0.951472	-0.00343	0.015722
		rs11642015	C	T	0.5977	0.032	0.002	0.5854	-0.0106	0.0149	0.598048	0.014701	0.00667
		rs11645565	G	A	0.5692	0.016	0.002	0.5849	-0.0199	0.0149	0.568715	-0.01282	0.006622
		rs11671304	C	T	0.3271	0.016	0.002	0.34	0.0231	0.0156	0.328305	-0.019516	0.007003
		rs11689199	G	A	0.4022	0.016	0.002	0.4007	-0.0102	0.0149	0.402245	-0.004034	0.006688
		rs117108573	C	T	0.9184	0.024	0.004	0.9215	-0.0479	0.0442	0.919053	0.010026	0.012776
		rs117642368	G	C	0.8927	0.016	0.004	0.909	-0.0438	0.0274	0.89308	-0.023759	0.010613
		rs11766468	A	G	0.1467	0.024	0.003	0.1696	0.0251	0.0197	0.146982	-0.000618	0.009246
		rs12055409	G	A	0.6572	0.016	0.002	0.6651	0.0036	0.0156	0.657352	0.003172	0.006903
		rs12162265	G	A	0.7616	0.016	0.002	0.7377	0.0157	0.0167	0.761961	0.003368	0.007687
		rs12195114	G	A	0.2487	0.016	0.002	0.2497	0.0331	0.0208	0.248266	0.002722	0.007557
		rs12367809	C	T	0.6316	0.016	0.002	0.61	0.0192	0.0151	0.63166	0.013356	0.006806
		rs1243182	C	T	0.6892	0.016	0.002	0.6896	0.0165	0.0159	0.689941	-0.012663	0.00709
		rs12447992	C	A	0.1349	0.016	0.003	0.1334	0.019	0.0217	0.134972	-0.007277	0.009582
		rs12599952	A	G	0.3217	0.016	0.002	0.325	-0.0039	0.0156	0.321784	-0.003654	0.007017
		rs12680855	G	A	0.3174	0.016	0.002	0.3594	0.0028	0.0154	0.316728	0.000266	0.00704
		rs12691307	A	G	0.4398	0.016	0.002	0.4527	-0.0071	0.0147	0.439108	-0.012928	0.006591
		rs12910459	C	T	0.5674	0.016	0.002	0.5818	0.0204	0.0149	0.566807	-0.003215	0.006624
		rs13017251	A	G	0.494	0.016	0.002	0.498	0.0109	0.0147	0.492836	0.010253	0.006562
		rs13130484	C	T	0.5667	0.016	0.002	0.5682	0.0089	0.0153	0.566345	0.013072	0.006612
		rs13132853	G	A	0.3648	0.016	0.002	0.3581	0.0012	0.0153	0.364953	-0.003153	0.006839
		rs13135092	A	G	0.9169	0.039	0.004	0.9307	0.0489	0.032	0.917181	-0.021484	0.011929
		rs1329733	A	G	0.5243	0.016	0.002	0.5103	0.003	0.0147	0.525192	-0.007384	0.006562
		rs143373756	G	C	0.0188	0.047	0.009	0.0379	0.051	0.0462	0.018786	-0.015334	0.024452
		rs1454687	G	C	0.5154	0.016	0.002	0.5332	0.0093	0.0147	0.516138	0.003182	0.00654
		rs147730268	T	G	0.0883	0.024	0.004	0.0916	0.0317	0.0258	0.088751	-0.002242	0.011768
		rs1513475	C	T	0.3484	0.016	0.002	0.3436	0.004	0.0185	0.348772	0.00209	0.006869
		rs1521624	A	C	0.4716	0.016	0.002	0.4769	0.035	0.0147	0.471207	-0.013359	0.006582
		rs1523766	G	A	0.5021	0.016	0.002	0.4854	0.0211	0.0147	0.501901	-0.008051	0.006547
		rs1529883	C	G	0.3453	0.016	0.002	0.3232	0.0296	0.0157	0.345008	-0.003827	0.006884
		rs1556659	T	C	0.3832	0.016	0.002	0.3694	0.0204	0.0158	0.38266	0.004654	0.006759
		rs1627854	A	G	0.528	0.016	0.002	0.5135	0.008	0.0147	0.527796	-0.011856	0.006556
		rs1642294	C	G	0.145	0.024	0.003	0.1375	-0.0169	0.0212	0.144615	-0.01868	0.009323
		rs17024393	T	C	0.9742	0.039	0.007	0.958	0.0075	0.0398	0.973973	-0.025326	0.020611
		rs17249398	G	A	0.9728	0.039	0.007	0.9754	-0.0201	0.0573	0.972539	-0.044288	0.020548
		rs17769552	G	A	0.7765	0.016	0.002	0.8118	-0.007	0.0201	0.777926	-0.034137	0.007867
		rs181617194	C	T	0.0412	0.039	0.006	0.0414	0.01	0.0408	0.041869	0.0044	0.017806
		rs1951716	C	T	0.366	0.016	0.002	0.3635	-0.0279	0.0152	0.366661	0.006861	0.006799
		rs202941	T	C	0.6156	0.016	0.002	0.6067	0.0134	0.0151	0.61641	-0.007313	0.006787
		rs2044469	A	G	0.6525	0.016	0.002	0.6608	-0.0198	0.0155	0.651338	0.010943	0.006899
		rs2126165	G	A	0.5111	0.016	0.002	0.5253	0.0045	0.0147	0.510084	-0.008756	0.006546
		rs2206929	C	T	0.2904	0.016	0.002	0.2718	-0.0041	0.0166	0.29074	0.000879	0.007216
		rs2213581	T	C	0.2346	0.016	0.002	0.2131	0.0035	0.0225	0.236256	0.002207	0.007699
		rs2237149	A	C	0.4131	0.016	0.002	0.4356	-0.0048	0.0148	0.412013	-0.002111	0.006638
		rs2260051	A	T	0.4425	0.016	0.002	0.4612	-0.0162	0.0175	0.442632	0.002815	0.006579
		rs2287226	A	G	0.6019	0.016	0.002	0.639	-0.0184	0.0154	0.603033	-0.033157	0.00674
		rs2431112	G	A	0.5593	0.016	0.002	0.5848	-0.0172	0.0149	0.558956	-0.015717	0.00659
		rs245774	A	G	0.2717	0.016	0.002	0.288	0.0042	0.0162	0.271405	-0.001738	0.007363
		rs2726036	A	C	0.5991	0.024	0.002	0.5883	0.0138	0.0149	0.599656	-0.004453	0.006691
		rs2744475	C	G	0.7084	0.024	0.002	0.7045	0.0137	0.0192	0.707406	-0.003898	0.007205
		rs2760975	G	A	0.832	0.024	0.003	0.8417	-0.0727	0.0258	0.833132	-0.000245	0.009511
		rs303760	C	T	0.654	0.016	0.002	0.657	-0.0139	0.0154	0.654819	-0.004316	0.006897
		rs3113767	T	C	0.845	0.016	0.003	0.8068	-0.0247	0.0191	0.845404	-0.01135	0.009194
		rs3134986	C	T	0.7101	0.016	0.002	0.7349	-0.0252	0.0231	0.71038	-0.001443	0.00769
		rs329120	T	C	0.418	0.016	0.002	0.4238	0.0228	0.0148	0.418683	-0.001484	0.006636
		rs34341	A	T	0.4242	0.016	0.002	0.4369	-0.0034	0.0148	0.423981	0.009341	0.006621
		rs34517439	C	A	0.8753	0.024	0.003	0.8798	-0.0009	0.023	0.875799	-0.017694	0.010046
		rs34633411	C	T	0.7626	0.024	0.002	0.7701	0.0013	0.0175	0.764024	-0.004823	0.007703
		rs34916901	T	G	0.5116	0.016	0.002	0.5496	-0.0023	0.0149	0.512013	-0.009898	0.006535
		rs35142762	C	T	0.1718	0.032	0.003	0.1684	-0.0243	0.0195	0.171631	0.007807	0.008672
		rs3771498	T	C	0.5169	0.016	0.002	0.5229	0.0308	0.015	0.515924	0.000862	0.006553
		rs3843540	C	T	0.1486	0.016	0.003	0.1751	0.0208	0.0195	0.147867	0.021976	0.009229
		rs3847479	G	A	0.8256	0.016	0.003	0.812	0.0234	0.0189	0.825558	0.000344	0.008612
		rs40067	A	G	0.1702	0.016	0.003	0.1857	-0.0092	0.0188	0.170441	0.002711	0.00872
		rs41268905	G	A	0.8952	0.024	0.004	0.9081	-0.0431	0.0314	0.895639	-0.00715	0.010798
		rs4452060	A	C	0.42	0.016	0.002	0.4527	0.0174	0.0148	0.41974	-0.003059	0.006644
		rs453325	C	A	0.2451	0.016	0.002	0.2363	-0.0146	0.0207	0.245198	0.007609	0.00767
		rs4549685	T	C	0.3305	0.016	0.002	0.3344	0.0064	0.0156	0.330313	-0.011565	0.006952
		rs4575361	A	T	0.689	0.016	0.002	0.6889	0.0222	0.0158	0.688922	0.005633	0.007066
		rs4677611	T	C	0.4877	0.016	0.002	0.4806	-0.0007	0.0148	0.487682	0.006908	0.006592
		rs4755720	T	C	0.6084	0.016	0.002	0.6214	-0.02	0.0151	0.607715	0.002439	0.006722
		rs4776614	C	G	0.3268	0.016	0.002	0.3177	-0.0121	0.0157	0.328897	0.00532	0.006998
		rs4858934	T	C	0.1147	0.016	0.003	0.1031	-0.0339	0.0243	0.115704	-0.012811	0.010221
		rs4886869	A	G	0.3902	0.016	0.002	0.4028	-0.0052	0.015	0.39012	0.010978	0.006724
		rs4952499	C	T	0.2597	0.016	0.002	0.2778	-0.0131	0.0165	0.259873	0.009445	0.007468
		rs529200	A	G	0.4741	0.016	0.002	0.4574	-0.0146	0.0148	0.473026	-0.008974	0.006556
		rs539515	A	C	0.7924	0.024	0.002	0.7933	-0.0168	0.0182	0.793103	-0.001355	0.008078
		rs56068671	T	G	0.0832	0.024	0.004	0.1106	-0.0235	0.0247	0.082986	-0.011276	0.011944
		rs563296	G	A	0.4402	0.016	0.002	0.4529	-0.0335	0.0147	0.441673	-0.015559	0.006592
		rs5750673	G	A	0.7224	0.016	0.002	0.7073	0.0291	0.0161	0.722965	-0.023466	0.007304
		rs58383713	C	A	0.804	0.016	0.003	0.8143	0.007	0.0189	0.8036	-0.014759	0.008265
		rs61873510	G	T	0.6713	0.016	0.002	0.6721	-0.0149	0.016	0.672823	-0.010108	0.007146
		rs61992671	G	A	0.4937	0.016	0.002	0.4961	0.0115	0.0153	0.49387	0.012395	0.006833
		rs62004866	C	G	0.8865	0.024	0.003	0.8764	-0.0389	0.0226	0.887284	-0.011644	0.010473
		rs62037364	G	A	0.5924	0.024	0.002	0.5897	0.0175	0.0149	0.592937	-0.005762	0.006677
		rs62107261	C	T	0.0482	0.047	0.006	0.0395	-0.0675	0.04	0.048166	0.005639	0.015322
		rs62253653	G	A	0.2964	0.016	0.002	0.3077	-0.0255	0.016	0.296565	-0.000123	0.007295
		rs62442203	C	G	0.4039	0.016	0.002	0.4135	0.0154	0.0149	0.403324	0.000361	0.006683
		rs62512210	C	T	0.0858	0.032	0.004	0.0883	-0.0435	0.0262	0.08534	0.013806	0.011832
		rs6424971	T	C	0.4829	0.016	0.002	0.4736	0.0146	0.0147	0.484326	-0.004231	0.00655
		rs6428601	A	C	0.4549	0.016	0.002	0.4186	-0.0045	0.015	0.454802	-0.018547	0.006594
		rs66679256	C	T	0.5539	0.016	0.002	0.583	0.0032	0.0149	0.555404	-0.00292	0.006595
		rs6711390	T	C	0.3604	0.016	0.002	0.3717	-0.0169	0.0154	0.360884	-0.000849	0.006821
		rs6759321	T	G	0.2402	0.016	0.002	0.2903	-0.0041	0.017	0.239864	0.003405	0.007775
		rs6904571	T	C	0.2588	0.016	0.002	0.2337	-0.0168	0.0176	0.259413	0.002543	0.007464
		rs6905419	C	T	0.7186	0.016	0.002	0.7518	0.0234	0.0172	0.718871	0.000435	0.00734
		rs7165759	A	G	0.2981	0.016	0.002	0.2912	0.0176	0.0161	0.297512	-0.010427	0.007153
		rs7249	T	C	0.3669	0.016	0.002	0.3722	-0.0155	0.0152	0.367297	0.003668	0.006782
		rs72917544	A	G	0.1861	0.024	0.003	0.1762	-0.013	0.0195	0.186393	-0.016363	0.008452
		rs72977282	T	A	0.5868	0.016	0.002	0.5856	0.013	0.0171	0.587007	-0.014079	0.006663
		rs73077175	A	G	0.3329	0.016	0.002	0.3647	-0.0464	0.0153	0.333868	0.004952	0.007013
		rs73728611	A	G	0.8765	0.024	0.003	0.8945	-0.0083	0.0324	0.877204	-0.003833	0.010277
		rs7571826	C	T	0.6725	0.016	0.002	0.6712	0.0057	0.0156	0.671734	-0.005531	0.006977
		rs7658243	C	A	0.4232	0.016	0.002	0.4197	-0.0425	0.0149	0.423423	0.005949	0.006632
		rs76808502	C	G	0.0291	0.039	0.007	0.0246	0.0428	0.0491	0.02899	0.058193	0.020028
		rs77012907	A	G	0.9098	0.024	0.004	0.9133	-0.0025	0.0262	0.909705	0.004067	0.011407
		rs7755875	A	G	0.3193	0.016	0.002	0.3214	-0.0091	0.0191	0.318531	-0.004935	0.007025
		rs7955910	G	T	0.5175	0.016	0.002	0.5607	0.0221	0.0148	0.518162	0.0082	0.006559
		rs805343	C	T	0.525	0.016	0.002	0.5446	0.0284	0.0147	0.526036	-0.003289	0.006556
		rs8073510	A	G	0.8045	0.024	0.003	0.8039	-0.0033	0.0221	0.80498	-0.037097	0.008254
		rs879620	C	T	0.3848	0.016	0.002	0.3978	0.0547	0.0151	0.385016	-0.007178	0.006745
		rs901850	T	G	0.256	0.016	0.002	0.2442	0.0002	0.0174	0.255358	0.015004	0.007546
		rs9320823	T	C	0.3981	0.016	0.002	0.3734	-0.0196	0.0151	0.397843	-6e-05	0.006689
		rs9469899	G	A	0.6428	0.016	0.002	0.6497	-0.0132	0.0155	0.643171	-0.01624	0.00683
		rs9579775	A	C	0.8646	0.016	0.003	0.868	0.0096	0.0227	0.864593	-0.009129	0.009926
		rs9641509	T	G	0.6135	0.016	0.002	0.6328	-0.0278	0.0153	0.61388	-0.009572	0.006719
		rs9877408	A	G	0.5984	0.016	0.002	0.5848	0.0227	0.0149	0.598376	-0.000395	0.006679
		rs9968060	C	T	0.3544	0.016	0.002	0.3597	-0.0069	0.0155	0.355433	-0.010194	0.006956
	Low vitamin D levels
		rs10070734	C	T	0.71	0.013	0.002	0.704	-0.0249	0.0161	0.708226	0.008634	0.007195
		rs10085881	T	C	0.72	0.015	0.002	0.7069	0.0007	0.0162	0.714363	0.015035	0.007279
		rs1038165	T	C	0.58	0.012	0.002	0.5849	-0.0015	0.0149	0.585294	-0.014932	0.006633
		rs10454087	C	T	0.72	0.014	0.002	0.7256	0.0317	0.0164	0.71391	0.018106	0.007236
		rs1047891	C	A	0.68	0.015	0.002	0.6851	0.0001	0.0159	0.684074	0.004147	0.007028
		rs10642047	A	ATTTC	0.28	0.012	0.002	0.2859	0.0219	0.0236
		rs10859995	T	C	0.42	0.04	0.002	0.3923	0.013	0.015	0.415793	-0.001543	0.006648
		rs10887718	C	T	0.47	0.011	0.002	0.4534	-0.0025	0.0147	0.471963	0.02061	0.006551
		rs10908465	T	C	0.27	0.017	0.002	0.2692	0.0212	0.0165	0.268192	-0.001828	0.007377
		rs11076175	G	A	0.18	0.023	0.003	0.1783	-0.022	0.0192	0.178292	-0.009465	0.00856
		rs11127186	C	T	0.5	0.011	0.002	0.4856	0.0398	0.0148	0.49558	-0.001181	0.0066
		rs11182428	T	C	0.48	0.013	0.002	0.4916	-0.0143	0.0146	0.480672	-0.00458	0.00655
		rs112943319	ATATCTG	A	0.42	0.012	0.002	0.4236	-0.0291	0.0232
		rs1149605	C	T	0.17	0.022	0.003	0.1749	0.0192	0.0194	0.172727	0.011359	0.008687
		rs11542462	G	A	0.87	0.023	0.003	0.8789	0.0211	0.0229	0.865736	-0.004896	0.009586
		rs115621755	C	T	0.67	0.012	0.002	0.643	0.0176	0.0181
		rs11591147	T	G	0.02	0.045	0.007	0.0248	0.0509	0.0518	0.017711	-0.025828	0.024779
		rs11606	G	C	0.43	0.012	0.002	0.409	0.0147	0.0155	0.426836	-0.00207	0.006669
		rs116970203	G	A	0.97	0.377	0.006	0.9755	0.0012	0.0487	0.972164	-0.006624	0.01992
		rs11732896	G	A	0.7	0.016	0.002	0.7158	-0.0125	0.0162	0.700893	-0.004446	0.007133
		rs117576073	G	T	0.99	0.147	0.009	0.9769	0.0736	0.0585	0.987529	0.003052	0.029416
		rs12056768	T	G	0.42	0.023	0.002	0.4417	-0.0124	0.0148	0.418389	0.008725	0.006638
		rs12123821	T	C	0.05	0.079	0.005	0.0447	-0.0037	0.0366	0.047914	0.01623	0.015297
		rs12317268	A	G	0.85	0.021	0.003	0.7928	0.0289	0.0186	0.848733	-0.0049	0.009133
		rs12372115	G	T	0.93	0.022	0.004	0.9319	0.0547	0.0293	0.929476	0.013955	0.012774
		rs1260326	C	T	0.61	0.021	0.002	0.6363	0.0095	0.0153	0.606873	-0.005359	0.006691
		rs12803256	G	A	0.78	0.104	0.002	0.666	-0.0043	0.016	0.777972	0.008264	0.007905
		rs12881545	C	G	0.67	0.012	0.002	0.617	0.0203	0.0155	0.67282	0.004165	0.006984
		rs13284054	C	T	0.12	0.018	0.003	0.1171	-0.0282	0.0232	0.12449	-0.005183	0.010109
		rs1352846	A	G	0.71	0.193	0.002	0.7323	0.0035	0.0166	0.707939	0.002336	0.00719
		rs138385079	TG	T	0.27	0.014	0.002	0.2786	-0.032	0.0239
		rs139148694	G	GTGCTTTTATCAA	0.28	0.054	0.002	0.2768	-0.0127	0.0255
		rs140371183	G	A	0.03	0.087	0.006	0.0303	0.0056	0.054	0.034166	-0.003802	0.018231
		rs142158911	A	G	0.11	0.026	0.003	0.1068	0.0303	0.0239	0.11552	0.007096	0.010308
		rs1800588	C	T	0.78	0.033	0.002	0.7808	-0.0274	0.0178	0.784005	0.006316	0.007944
		rs187429064	G	A	0.01	0.065	0.009	0.0347	0.007	0.0505	0.013389	-0.045642	0.029816
		rs200210321	AG	A	0.07	0.041	0.004	0.0734	0.0498	0.0436
		rs2012736	C	A	0.92	0.048	0.004	0.9094	-0.0233	0.0267	0.917866	0.010517	0.011976
		rs2037511	A	G	0.17	0.018	0.003	0.1618	-0.0141	0.0199	0.165477	0.009795	0.00881
		rs2074735	C	G	0.06	0.028	0.004	0.1036	-0.0469	0.0259	0.063764	-0.001449	0.01354
		rs212100	T	C	0.16	0.066	0.003	0.155	0.0184	0.0208	0.163954	-0.017189	0.008838
		rs2229742	G	C	0.9	0.025	0.003	0.8974	-0.0117	0.0243	0.896607	-0.006967	0.010746
		rs2248551	G	A	0.83	0.023	0.003	0.8155	-0.0145	0.019	0.834298	-0.007721	0.008799
		rs2346264	A	C	0.22	0.014	0.002	0.1905	-0.0244	0.0189	0.219708	0.001651	0.007945
		rs2585442	G	C	0.24	0.036	0.002	0.2672	-0.0054	0.0169	0.246825	0.004069	0.007682
		rs261291	T	C	0.64	0.027	0.002	0.6374	0.0008	0.0153	0.643077	-0.005299	0.006837
		rs2725371	G	A	0.7	0.012	0.002	0.7199	-0.0228	0.0164	0.696229	-0.00073	0.007136
		rs28364331	G	A	0.02	0.069	0.007	0.0186	0.0895	0.0848	0.018986	0.007223	0.024194
		rs28374650	C	T	0.76	0.014	0.002	0.7105	0.0175	0.0183
		rs2847500	G	A	0.88	0.022	0.003	0.8633	0.0388	0.0217	0.876752	-0.006913	0.009948
		rs2952289	T	C	0.8	0.018	0.002	0.806	0.0212	0.0186	0.796299	-0.00249	0.008143
		rs325384	C	T	0.72	0.014	0.002	0.7035	0.011	0.0161	0.715004	0.00399	0.007262
		rs34407256	A	AT	0.52	0.032	0.002	0.522	0.0018	0.0228
		rs35230619	T	TA	0.72	0.013	0.002	0.7176	0.0511	0.0238
		rs35408430	C	T	0.66	0.021	0.002	0.6562	-0.0043	0.0154	0.658059	0.001472	0.006893
		rs368637654	G	GT	0.86	0.022	0.003	0.8545	0.0319	0.0323
		rs3814995	C	T	0.69	0.013	0.002	0.6737	-0.0083	0.016	0.687772	0.000817	0.007057
		rs3849374	G	C	0.82	0.016	0.003	0.8093	0.0117	0.0187	0.820451	-0.010835	0.008553
		rs3925446	A	G	0.2	0.015	0.002	0.2097	0.0055	0.0213
		rs4121823	T	A	0.15	0.019	0.003	0.1683	-0.0386	0.0197	0.157516	0.005629	0.009051
		rs4364259	A	G	0.2	0.016	0.003	0.2061	-0.0006	0.0184	0.205669	-0.002755	0.008158
		rs4418728	T	G	0.45	0.011	0.002	0.4572	0.0136	0.0147	0.45027	0.015044	0.006573
		rs4575545	G	A	0.7	0.016	0.002	0.6849	0.0198	0.0158	0.69298	0.007209	0.00712
		rs4616820	C	T	0.54	0.012	0.002	0.5404	0.0745	0.0147	0.53466	0.021508	0.006589
		rs4738684	G	A	0.67	0.012	0.002	0.661	0.0337	0.0178	0.664668	0.020544	0.006932
		rs484195	A	G	0.38	0.016	0.002	0.3607	-0.0376	0.0184
		rs541041	G	A	0.18	0.015	0.003	0.1712	-0.0043	0.0195	0.178381	-0.012592	0.008536
		rs556230166	AT	A	0.49	0.012	0.002	0.4945	-0.0107	0.0229
		rs55829990	T	C	0.66	0.019	0.002	0.6351	-0.0022	0.0153	0.655382	0.009109	0.006894
		rs590215	C	T	0.73	0.013	0.002	0.742	0.0142	0.0169	0.733294	-0.003823	0.007415
		rs6123359	G	A	0.1	0.034	0.003	0.1034	-0.0248	0.0247	0.105697	0.012694	0.010756
		rs61883501	A	C	0.97	0.002	0.006	0.9683	0.0138	0.0445	0.966834	-0.010687	0.018206
		rs62007299	G	A	0.29	0.013	0.002	0.3017	-0.0137	0.016	0.286763	0.021312	0.007229
		rs6671730	G	A	0.57	0.015	0.002	0.5334	-0.0136	0.0148	0.564224	-0.01133	0.006598
		rs6672758	T	C	0.8	0.018	0.003	0.7812	0.0443	0.0179	0.798548	0.002583	0.008188
		rs6782190	G	A	0.35	0.017	0.002	0.328	-0.0099	0.0157	0.352411	0.005389	0.006839
		rs6966728	C	T	0.54	0.012	0.002	0.536	0.0071	0.0175	0.533591	0.000994	0.006602
		rs7149014	T	C	0.37	0.013	0.002	0.3822	0.0063	0.0155
		rs727857	G	A	0.39	0.014	0.002	0.4052	0.008	0.015	0.389364	0.001346	0.006737
		rs72834856	T	G	0.93	0.025	0.004	0.9329	-0.0359	0.0297	0.926984	-0.010227	0.012606
		rs72997623	A	C	0.08	0.028	0.004	0.0857	-0.0271	0.0263	0.085143	-0.006396	0.011735
		rs7412	T	C	0.08	0.03	0.004	0.0762	-0.0607	0.0279	0.080464	-0.002611	0.012032
		rs7522116	C	T	0.43	0.013	0.002	0.4234	0.0157	0.0152
		rs7528419	G	A	0.22	0.02	0.002	0.2254	0.0092	0.0175	0.22293	-0.004251	0.007856
		rs7569755	A	G	0.29	0.014	0.002	0.268	-0.0064	0.0166	0.292168	-0.003888	0.007228
		rs75741381	C	G	0.85	0.017	0.003	0.8463	-0.0095	0.0205	0.849609	-0.016038	0.0092
		rs7604788	T	C	0.03	0.034	0.006	0.0448	0.006	0.0375	0.034326	0.006556	0.018153
		rs769249577	CCTG	C	0.87	0.018	0.003	0.8645	-0.0533	0.0335
		rs77532868	T	C	0.05	0.027	0.004	0.0484	0.0248	0.0349	0.054168	-0.001911	0.014437
		rs7784802	T	A	0.36	0.014	0.002	0.3467	-0.0348	0.0183	0.362351	-0.004405	0.006798
		rs77924615	G	A	0.81	0.017	0.003	0.7957	-0.0092	0.0184	0.802677	-0.011883	0.008295
		rs78151190	A	C	0.87	0.017	0.003	0.8756	-0.0102	0.0224	0.869601	0.006425	0.009718
		rs78168201	T	C	0.01	0.089	0.009	0.0198	0.0233	0.0891	0.020047	-0.005893	0.025503
		rs78649910	T	A	0.89	0.021	0.003	0.8799	-0.0322	0.0227	0.890043	-0.002163	0.010536
		rs8018720	G	C	0.18	0.038	0.003	0.1696	-0.0071	0.0196	0.17642	-0.004938	0.008571
		rs804281	G	A	0.58	0.013	0.002	0.6236	-0.0199	0.0152	0.583945	-0.010175	0.006645
		rs8091117	C	A	0.93	0.026	0.004	0.9234	-0.038	0.0276	0.935089	0.019424	0.013266
		rs8113404	T	C	0.3	0.012	0.002	0.3026	0.0088	0.016	0.305681	0.00943	0.007116
		rs867772	A	G	0.32	0.015	0.002	0.3089	0.0146	0.0162	0.315575	-0.000557	0.007046
		rs9476310	T	C	0.51	0.012	0.002	0.5141	-0.0004	0.0147	0.510528	-0.000932	0.006557
		rs9490317	C	T	0.45	0.011	0.002	0.4402	0.0011	0.0147	0.446999	-0.002155	0.006582
		rs964184	C	G	0.87	0.043	0.003	0.864	-0.0031	0.0213	0.867603	-0.003762	0.009645
		rs9861009	C	T	0.73	0.014	0.002	0.7258	0.0158	0.0164	0.725423	0.001684	0.007355
	Alzheimer´s disease
		rs10808026	C	A	0.801	0.105361	0.016393	0.7964	0.0063	0.0183	0.784082	0.00467	0.007976
		rs10933431	C	G	0.777	0.0943107	0.0159551	0.7757	-0.0011	0.0178	0.781451	0.012175	0.007914
		rs11218343	T	C	0.96	0.223144	0.0319576	0.9652	0.0285	0.0402	0.963027	-0.00534	0.017355
		rs114812713	C	G	0.03	0.277632	0.0378128	0.0271	-0.0149	0.055	0.026762	0.008484	0.020604
		rs12539172	C	T	0.697	0.0833816	0.0136223	0.6918	0.0247	0.0159	0.674348	0.009639	0.006972
		rs12881735	T	C	0.779	0.0833816	0.0144219	0.7765	0.0105	0.0176	0.764612	0.000391	0.007716
		rs138190086	A	G	0.02	0.277632	0.0480388	0.0214	0.0068	0.0589	0.019466	0.006378	0.023917
		rs17125924	G	A	0.093	0.131028	0.021638	0.0966	-0.0081	0.0248	0.092125	0.008371	0.011328
		rs2830500	C	A	0.692	0.0725707	0.0130372	0.7001	0.0092	0.0161	0.708128	0.005189	0.007205
		rs3740688	T	G	0.552	0.0833816	0.011557	0.5335	0.0218	0.0152	0.544728	0.007904	0.006576
		rs3752246	G	C	0.182	0.139762	0.017108	0.1629	0.0117	0.02	0.176879	0.006071	0.008554
		rs3851179	C	T	0.644	0.127833	0.0123924	0.6383	0.0284	0.0153	0.62834	-0.006052	0.006761
		rs429358	C	T	0.216	1.19996	0.0188602	0.1675	0.1316	0.0199	0.155913	0.005358	0.009019
		rs4844610	A	C	0.187	0.157004	0.0154807	0.1938	0.0225	0.0186	0.177212	0.003013	0.008565
		rs593742	A	G	0.705	0.0725707	0.0125213	0.6624	0.0152	0.0156	0.693859	-0.005446	0.007115
		rs6024870	G	A	0.912	0.127833	0.0231818	0.9294	-0.0248	0.0305	0.913635	-0.006055	0.011677
		rs62039712	A	G	0.116	0.14842	0.0269629	0.122	0.0081	0.0236	0.120244	-0.002116	0.010423
		rs6733839	T	C	0.407	0.182322	0.0130427	0.3998	0.0204	0.0151	0.391688	0.003312	0.006806
		rs7185636	T	C	0.82	0.0833816	0.0149419	0.833	-0.009	0.0226	0.825551	-0.007939	0.008628
		rs73223431	T	C	0.367	0.0953102	0.0127052	0.3674	0.011	0.0152	0.366738	0.005414	0.006792
		rs75932628	T	C	0.008	0.732368	0.0926574				0.002722	-0.040712	0.065919
		rs7920721	G	A	0.389	0.076961	0.0128804	0.3801	-0.0069	0.0152	0.380625	-0.007811	0.006761
		rs7933202	A	C	0.609	0.116534	0.0129211	0.6391	-0.0007	0.0153	0.603662	-0.013632	0.006702
		rs9271058	A	T	0.27	0.0953102	0.0141035	0.2874	0.02	0.0198
		rs9331896	T	C	0.613	0.127833	0.0126343	0.5847	-0.0225	0.015	0.588125	-0.008765	0.006669
		rs9473117	C	A	0.28	0.0861777	0.013383	0.2603	0.0366	0.0168	0.277936	-0.005803	0.007331
	Coronary heart disease
		rs10947789	T	C	0.76	0.06	0.01	0.7415	0.0058	0.0168	0.762652	0.002924	0.007675
		rs1122608	G	T	0.76	0.092	0.034	0.7648	-0.0052	0.0173	0.745634	-0.007531	0.007503
		rs11556924	C	T	0.64	0.083	0.01	0.6327	-0.0031	0.0152	0.610468	-0.011327	0.006704
		rs12190287	C	G	0.61	0.072	0.03	0.6095	-0.0009	0.0152	0.6261	0.001656	0.00675
		rs12936587	G	A	0.58	0.055	0.009	0.554	0.0079	0.0148	0.526746	-0.001516	0.006548
		rs1561198	T	C	0.45	0.052	0.009	0.4602	-0.0151	0.0147	0.463755	0.000789	0.006557
		rs17114036	A	G	0.91	0.106	0.016	0.9072	0.0009	0.0255	0.907296	0.002395	0.011281
		rs17514846	A	C	0.44	0.058	0.009	0.4453	0.042	0.0153	0.470429	0.013226	0.0066
		rs2047009	G	T	0.5	0.053	0.009	0.4982	0.0002	0.0146	0.521051	0.011395	0.006533
		rs2048327	C	T	0.37	0.06	0.009	0.3696	0.034	0.0152	0.392503	3.3e-05	0.006693
		rs2075650	G	A	0.14	0.104	0.016	0.1564	0.0769	0.0203	0.146618	0.007848	0.00925
		rs2252641	C	T	0.45	0.048	0.009	0.4204	-0.0188	0.0148	0.447203	0.014441	0.006563
		rs2281727	G	A	0.36	0.05	0.009	0.3568	-0.0171	0.0153	0.352938	-0.001517	0.006835
		rs2505083	C	T	0.42	0.061	0.009	0.4362	0.0043	0.0148	0.430673	0.002662	0.006599
		rs264	G	A	0.85	0.071	0.012	0.8702	-0.0179	0.0218	0.859891	-0.014389	0.009429
		rs273909	G	A	0.13	0.077	0.013	0.1569	-0.0076	0.0207	0.117456	-0.009596	0.010147
		rs2895811	C	T	0.43	0.056	0.009	0.4285	0.011	0.0148	0.420278	-5.4e-05	0.006617
		rs2954029	A	T	0.54	0.048	0.009	0.532	-0.0265	0.0147	0.535163	-0.008825	0.00657
		rs3184504	T	C	0.42	0.068	0.01	0.4622	0.036	0.0147	0.482014	0.005996	0.009382
		rs3217992	T	C	0.38	0.145	0.009	0.3632	0.0221	0.0152	0.366024	0.003512	0.006795
		rs4252120	T	C	0.72	0.062	0.01	0.7153	0.0002	0.0162	0.708563	0.008675	0.007186
		rs445925	C	T	0.9	0.122	0.021	0.8928	-0.0177	0.024	0.891351	-0.001269	0.010502
		rs4773144	G	A	0.43	0.068	0.01	0.4205	-0.0064	0.0149	0.433743	0.006208	0.006592
		rs4845625	T	C	0.44	0.049	0.009	0.4534	-0.005	0.0147	0.422449	0.004789	0.006613
		rs501120	T	C	0.84	0.067	0.012	0.8592	-0.0151	0.0212	0.87114	0.012976	0.009757
		rs515135	C	T	0.83	0.075	0.012	0.8248	0.0096	0.0193	0.82087	0.012618	0.008522
		rs579459	C	T	0.21	0.071	0.013	0.2184	-0.018	0.0181	0.206857	0.012265	0.008084
		rs602633	G	T	0.78	0.116	0.011	0.7772	-0.0119	0.0176	0.782465	0.005677	0.007916
		rs6544713	T	C	0.29	0.061	0.01	0.2865	0.001	0.0163	0.323514	0.002082	0.006983
		rs6725887	C	T	0.13	0.111	0.014	0.1226	-0.0514	0.0223	0.127787	-0.01556	0.009773
		rs7173743	T	C	0.57	0.065	0.009	0.5849	-0.0235	0.0149	0.540853	-0.000622	0.00657
		rs7692387	G	A	0.8	0.065	0.011	0.7952	0.0213	0.0182	0.814773	0.002195	0.008427
		rs9319428	A	G	0.32	0.055	0.009	0.3347	-0.0022	0.0156	0.293962	-0.004659	0.007178
		rs9369640	A	C	0.65	0.088	0.009	0.659	-0.0051	0.0155	0.637686	-0.006424	0.006801
		rs9515203	T	C	0.73	0.079	0.011	0.7256	-0.0263	0.0165	0.736342	-0.006291	0.007416
		rs974819	T	C	0.29	0.065	0.01	0.2566	-0.0062	0.0169	0.289483	-0.009697	0.007217
		rs9818870	T	C	0.15	0.07	0.012	0.1448	0.0058	0.0209	0.157098	0.010386	0.00898
		rs9982601	T	C	0.14	0.119	0.014	0.1343	0.0324	0.022	0.130482	0.003172	0.009714
	Rheumatoid arhritis
		rs10175798	A	G	0.62	0.0676586	0.0382181	0.6075	0.001	0.015	0.627592	-0.001782	0.006776
		rs10774624	G	A	0.48	0.113329	0.0410879	0.4598	0.03	0.0149	0.4862	0.004588	0.009167
		rs10790268	G	A	0.81	0.157004	0.0477008	0.803	-0.0139	0.0184	0.807052	-0.025106	0.008289
		rs10985070	C	A	0.43	0.0676586	0.0382181	0.4537	0.0165	0.0148	0.433577	-0.001199	0.006643
		rs11089637	C	T	0.18	0.0676586	0.0473777	0.1972	0.0202	0.0192	0.154012	0.011454	0.009185
		rs11574914	A	G	0.32	0.113329	0.0386231	0.3256	0.0098	0.0158	0.344954	-0.00641	0.006881
		rs11889341	T	C	0.23	0.0861777	0.0422238	0.2237	0.0117	0.0176	0.223557	-0.00456	0.007859
		rs12413578	C	T	0.9	0.173953	0.102559	0.9096	-0.0222	0.0262	0.895472	0.013553	0.010698
		rs1516971	T	C	0.9	0.307485	0.0577605	0.8702	0.0007	0.0218	0.869976	0.003083	0.009719
		rs1571878	C	T	0.42	0.14842	0.0372921	0.4454	-0.0012	0.0148	0.436558	0.010888	0.006598
		rs1633360	T	C	0.59	0.0487902	0.0389489	0.5563	-0.0041	0.0148	0.586354	-0.009089	0.006645
		rs1858037	T	A	0.68	0.0295588	0.0397082	0.6638	-0.0026	0.0155	0.665828	0.006745	0.00693
		rs1950897	T	C	0.67	0.076961	0.0426166	0.7076	0.0075	0.0162	0.712598	-0.000488	0.007239
		rs2105325	C	A	0.76	0.157004	0.0457155	0.7573	-0.0448	0.0172	0.739744	-0.006615	0.007467
		rs2228145	A	C	0.64	0.0295588	0.0370369	0.63	0	0.0152	0.5899	0.005737	0.006626
		rs2317230	G	T	0.54	0.0304592	0.0368836	0.575	-0.0013	0.0149	0.560467	0.006261	0.006602
		rs2451258	T	C	0.64	0.0676586	0.0404269	0.6616	-0.0184	0.0156	0.625527	0.003847	0.006769
		rs2469434	C	T	0.4	0.0861777	0.0328112	0.397	0.0205	0.015	0.405987	0.005275	0.006673
		rs2476601	A	G	0.09	0.542324	0.0549298	0.1206	0.0334	0.0228	0.102165	-0.012988	0.01078
		rs2561477	G	A	0.68	0.10436	0.0414597	0.6846	0.0187	0.0162	0.676585	0.00955	0.006998
		rs2664035	A	G	0.4	0.10436	0.0322184	0.385	-0.0061	0.0151	0.407418	0.004201	0.006675
		rs2736337	C	T	0.25	0.0676586	0.0569254	0.2519	-0.0272	0.017	0.250439	-0.011175	0.007582
		rs28411352	T	C	0.26	0.0487902	0.0411965	0.2756	-0.0214	0.0164	0.263088	0.002712	0.007417
		rs3087243	G	A	0.55	0.122218	0.0382815	0.5929	-0.0122	0.015	0.550654	-0.003225	0.006577
		rs3218251	A	T	0.27	0.0676586	0.0452066	0.2655	0.0087	0.0167	0.268649	0.007285	0.00739
		rs331463	T	A	0.87	0.165514	0.0559609	0.8461	0.009	0.0203	0.850115	0.014754	0.009179
		rs34695944	C	T	0.35	0.122218	0.0386231	0.3604	-0.0075	0.0153	0.372414	0.006535	0.006877
		rs3806624	G	A	0.47	0.0582689	0.03858	0.4651	-0.0358	0.0147	0.453216	0.000445	0.006584
		rs3824660	C	T	0.41	0.0487902	0.0411965	0.3963	0.0118	0.015	0.387461	-0.01787	0.006734
		rs4239702	C	T	0.72	0.14842	0.0440934	0.7224	0.0137	0.0164	0.724469	0.001152	0.007344
		rs4272	G	A	0.23	0.113329	0.0452701	0.2164	-0.0159	0.0178	0.2112	0.022081	0.008038
		rs4409785	C	T	0.19	0.223144	0.0468841	0.175	-0.0136	0.0193	0.172019	-0.0015	0.008666
		rs4452313	T	A	0.3	0.076961	0.0400527	0.289	0.0248	0.0162	0.28396	-0.001209	0.007258
		rs4780401	T	G	0.6	0.122218	0.0428052	0.5881	-0.0039	0.015	0.573796	-0.003457	0.006698
		rs624988	T	C	0.4	0.10436	0.0389708	0.3972	-0.0028	0.015	0.395966	0.013457	0.006695
		rs6479800	C	G	0.22	0.113329	0.0456764	0.2159	-0.0273	0.0179	0.222795	0.003575	0.007875
		rs67250450	T	C	0.79	0.14842	0.0396652	0.7982	-0.025	0.0183	0.799509	0.008334	0.008159
		rs6732565	A	G	0.63	0.14842	0.0328919	0.6082	-0.0016	0.015	0.621368	0.008445	0.006754
		rs678347	G	A	0.23	0.10436	0.0414597	0.268	0.0229	0.0167	0.281502	-0.00078	0.007277
		rs706778	T	C	0.42	0.14842	0.0372921	0.4482	-0.0249	0.0148	0.403654	0.006269	0.006658
		rs71508903	T	C	0.24	0.139762	0.0465115	0.1876	0.0025	0.0189	0.193288	-0.005395	0.008358
		rs72717009	T	C	0.13	0.0861777	0.0652903	0.115	0.014	0.0233	0.104483	-0.002833	0.010688
		rs73013527	C	T	0.46	0.0487902	0.0363324	0.4905	0.0084	0.0148	0.508721	0.009562	0.006622
		rs73194058	C	A	0.85	0.0861777	0.0605811	0.8588	0.013	0.0213	0.870749	-0.014004	0.009805
		rs773125	A	G	0.62	0.0676586	0.0404269	0.5969	-0.0214	0.0172	0.586575	0.005389	0.00669
		rs7752903	G	T	0.02	0.398776	0.109044	0.0309	-0.0072	0.0433	0.031349	0.027203	0.018834
		rs793108	T	C	0.48	0.0861777	0.0396855	0.5258	0.0182	0.0147	0.494386	0.009733	0.006539
		rs8026898	A	G	0.29	0.0861777	0.0422238	0.2682	0.0059	0.0166	0.269915	0.011801	0.007379
		rs8032939	C	T	0.25	0.122218	0.0428052	0.2545	0.0006	0.0169	0.245616	0.010558	0.007595
		rs8083786	G	A	0.15	0.113329	0.0498246	0.1754	0.0116	0.0193	0.162055	0.008528	0.008858
		rs909685	A	T	0.31	0.113329	0.0410879	0.3156	0.0112	0.0157	0.301643	0.00224	0.00711
		rs947474	A	G	0.82	0.0953102	0.0460901	0.8144	-0.0195	0.0189	0.81605	-0.005392	0.008436
		rs9603616	C	T	0.67	0.0676586	0.0404269	0.6466	-0.0042	0.0153	0.646173	-0.013737	0.006855
		rs9653442	C	T	0.46	0.131028	0.0379459	0.4649	0.0036	0.0147	0.463034	-0.001019	0.006555
		rs968567	C	T	0.83	0.14842	0.0529702	0.8395	-0.017	0.0202	0.810762	0.017277	0.008349
		rs9826828	A	G	0.02	0.41211	0.135108	0.0154	0.0442	0.0746	0.016881	0.020399	0.025466
		rs998731	T	C	0.49	0.0953102	0.0393249	0.4618	-0.0022	0.0148	0.454413	0.000346	0.006563
	Inflammatory bowel disease
		rs10051722	A	C	0.7	0.07	0.016	0.6776	-0.004	0.0165	0.694865	0.014712	0.007095
		rs10061469	T	C	0.67	0.084	0.018	0.6664	0	0.0155	0.677881	-0.000386	0.00701
		rs10065637	C	T	0.79	0.116	0.021	0.817	0.0028	0.019	0.795196	0.001006	0.00811
		rs1042058	C	T	0.6	0.072	0.015	0.6039	-0.0039	0.015	0.610102	0.007303	0.006706
		rs10486483	A	G	0.24	0.085	0.019	0.2184	0.0192	0.0182	0.24459	0.023865	0.007602
		rs10495903	T	C	0.13	0.083	0.021	0.1167	-0.0341	0.0232	0.133001	-0.01628	0.009627
		rs10758669	C	A	0.34	0.16	0.015	0.3458	-0.0034	0.0154	0.340748	0.006976	0.006867
		rs10761659	G	A	0.54	0.154	0.015	0.5394	-0.0071	0.0147	0.540422	-0.0049	0.006558
		rs10781499	A	G	0.42	0.172	0.014	0.4378	0.0029	0.0148	0.43268	-0.002246	0.006592
		rs10865331	A	G	0.38	0.093	0.016	0.3702	0.0181	0.0152	0.373085	0.004668	0.006757
		rs11010067	G	C	0.35	0.109	0.015	0.3463	-0.0001	0.0154	0.344748	-0.00778	0.006885
		rs11054935	G	A	0.28	0.056	0.016	0.3192	-0.0275	0.0158	0.274622	-0.01593	0.007347
		rs11083840	G	T	0.41	0.072	0.018	0.3912	-0.0047	0.0151	0.406942	-0.010093	0.006647
		rs11150589	T	C	0.47	0.086	0.017	0.4716	-0.0163	0.0148	0.484028	0.004436	0.00662
		rs11168249	C	T	0.47	0.053	0.014	0.4793	0.0275	0.0148	0.460552	0.008467	0.006578
		rs11209026	G	A	0.94	0.7	0.034	0.9422	0.0837	0.0318	0.933179	0.020161	0.013085
		rs11229555	G	T	0.76	0.077	0.017	0.74	-0.0007	0.0168	0.760719	-0.000463	0.007684
		rs11230563	C	T	0.66	0.082	0.015	0.6727	0.0135	0.0157	0.658104	-0.008971	0.00689
		rs11564258	A	G	0.02	0.288	0.046	0.0221	0.1209	0.0503	0.016271	-0.046897	0.025835
		rs11739663	T	C	0.76	0.069	0.021	0.79	-0.0074	0.0181	0.755653	-0.0087	0.007601
		rs11742570	C	T	0.61	0.181	0.015	0.6022	-0.0123	0.015	0.605231	0.004284	0.006691
		rs1182188	T	C	0.7	0.12	0.02	0.6837	0.0283	0.0158	0.697779	0.016709	0.007118
		rs11879191	G	A	0.8	0.128	0.018	0.8056	0.0128	0.0185	0.798818	-0.018713	0.008151
		rs12199775	A	G	0.93	0.121	0.029	0.9334	-0.005	0.034	0.932921	-0.024377	0.013064
		rs1250546	A	G	0.57	0.092	0.015	0.5548	-0.0208	0.0147	0.561663	-0.018823	0.006597
		rs12568930	T	C	0.83	0.091	0.02	0.8501	0.0554	0.0211	0.824022	0.035241	0.008579
		rs1260326	T	C	0.4	0.116	0.017	0.3637	-0.0095	0.0153	0.393127	0.005359	0.006691
		rs12663356	C	T	0.53	0.091	0.017	0.5081	0.0182	0.0147	0.530682	0.009728	0.006556
		rs12722515	C	A	0.84	0.097	0.02	0.8281	-0.005	0.0195	0.835784	0.004682	0.008838
		rs12778642	T	G	0.44	0.064	0.015	0.4548	-0.0026	0.0147	0.435233	-0.002645	0.006594
		rs1292053	G	A	0.44	0.073	0.014	0.4349	0.0028	0.0148	0.434859	-0.0024	0.006584
		rs12994997	A	G	0.52	0.209	0.017	0.4938	-0.0155	0.0147	0.521978	0.005468	0.006544
		rs13204742	T	G	0.13	0.16	0.024	0.1283	-0.0145	0.0221	0.132756	0.000905	0.009709
		rs13277237	G	A	0.43	0.053	0.014	0.4354	-0.0199	0.0148	0.432157	-0.008592	0.006645
		rs13407913	G	A	0.44	0.103	0.015	0.4371	0.004	0.0148	0.453441	0.004568	0.006574
		rs1363907	A	G	0.43	0.066	0.015	0.4274	0.0196	0.0148	0.438379	0.01129	0.00659
		rs1440088	T	G	0.8	0.095	0.023	0.7976	-0.0087	0.0183	0.802365	-0.001861	0.008214
		rs1456896	T	C	0.67	0.084	0.016	0.6782	0.0178	0.0157	0.66595	-0.005838	0.006939
		rs1517352	C	A	0.62	0.074	0.015	0.6246	0.0029	0.0151	0.6297	0.001802	0.006816
		rs1569328	C	T	0.83	0.08	0.019	0.8265	0.0033	0.0194	0.827069	0.00268	0.008664
		rs1654644	G	T	0.35	0.083	0.015	0.3523	0.0019	0.0156	0.343899	0.001804	0.006884
		rs17085007	C	T	0.18	0.101	0.019	0.1807	0.0012	0.019	0.176295	0.008993	0.008577
		rs17119	A	G	0.8	0.069	0.018	0.8249	0.0089	0.0198	0.80553	0.000415	0.008264
		rs17229285	C	T	0.49	0.111	0.018	0.5063	0.0322	0.0147	0.485261	-0.008493	0.006562
		rs1728785	C	A	0.77	0.072	0.021	0.7873	0.0097	0.018	0.767429	-0.003921	0.00793
		rs17293632	T	C	0.24	0.065	0.016	0.2448	-0.003	0.0171	0.236943	-0.016292	0.007688
		rs1734907	A	G	0.15	0.108	0.02	0.1699	-0.0097	0.0196	0.153124	0.005396	0.009067
		rs17391694	C	T	0.87	0.126	0.026	0.8696	-0.0016	0.0219	0.860183	-0.016377	0.009418
		rs174537	T	G	0.35	0.076	0.015	0.3665	0.0089	0.0152	0.346376	-0.027068	0.006872
		rs17694108	A	G	0.29	0.095	0.016	0.3056	-0.0082	0.0161	0.275775	0.004451	0.007465
		rs17695092	T	G	0.69	0.091	0.019	0.6579	0.0218	0.0155	0.697014	-0.003149	0.007111
		rs17780256	A	C	0.81	0.105	0.023	0.813	0.0106	0.0189	0.818535	0.006004	0.008572
		rs1801274	A	G	0.48	0.117	0.015	0.477	0.0147	0.0147	0.466468	0.005301	0.006574
		rs1819333	T	G	0.53	0.078	0.015	0.5204	-0.006	0.0147	0.52856	0.004607	0.006549
		rs1847472	C	A	0.65	0.058	0.015	0.6787	0.0214	0.0158	0.646108	0.008257	0.006829
		rs1893217	G	A	0.17	0.158	0.019	0.1729	0.0164	0.0194	0.169747	0.008164	0.008706
		rs194749	C	T	0.24	0.072	0.017	0.2504	-0.0175	0.017	0.243919	-0.02364	0.007626
		rs2024092	A	G	0.21	0.145	0.019	0.2116	0.0132	0.0179	0.200726	0.025221	0.008174
		rs2111485	A	G	0.39	0.064	0.015	0.3935	0.0121	0.015	0.390712	-0.00379	0.006695
		rs212388	C	T	0.41	0.1	0.016	0.3892	0.0243	0.0151	0.419193	-0.006474	0.006627
		rs2155219	T	G	0.49	0.141	0.015	0.4849	0.0114	0.0147	0.502851	0.000883	0.006544
		rs2188962	T	C	0.42	0.147	0.014	0.3906	-0.0016	0.0151	0.429036	0.012545	0.006609
		rs2226628	A	G	0.29	0.08	0.016	0.3267	0.0016	0.0157	0.284786	-0.012621	0.007236
		rs2227551	T	G	0.72	0.079	0.017	0.685	0.0066	0.0158	0.716865	-0.00857	0.007259
		rs2266959	T	G	0.19	0.1	0.018	0.2344	0.0153	0.0176	0.188066	0.00731	0.008364
		rs2284553	G	A	0.59	0.116	0.017	0.6	0.0002	0.0154	0.589088	-0.006733	0.006674
		rs2361755	G	C	0.92	0.144	0.028	0.9005	-0.0103	0.0251	0.920432	-0.012802	0.012169
		rs2382817	A	C	0.41	0.07	0.015	0.3709	-0.02	0.0152	0.405834	0.007157	0.00666
		rs2413583	C	T	0.84	0.19	0.02	0.8517	0.0239	0.0207	0.836413	-0.003104	0.008848
		rs2457996	T	C	0.88	0.091	0.023	0.89	-0.004	0.0235	0.886361	0.009458	0.010304
		rs2488389	A	G	0.22	0.109	0.017	0.209	0.0317	0.0181	0.217962	-0.011592	0.007926
		rs2503322	G	A	0.55	0.074	0.016	0.5514	-0.0364	0.0147	0.549721	-0.056686	0.006576
		rs254560	A	G	0.41	0.054	0.018	0.4035	-0.0107	0.0149	0.409041	-0.004294	0.006643
		rs259964	A	G	0.45	0.082	0.014	0.4463	0.005	0.0147	0.454923	0.002652	0.006578
		rs2641348	A	G	0.89	0.149	0.027	0.8767	-0.0186	0.0225	0.890599	-0.009761	0.010458
		rs2651244	G	A	0.61	0.015	0.014	0.6012	0.034	0.0151	0.61557	0.01369	0.006775
		rs26528	C	T	0.46	0.094	0.014	0.485	-0.0148	0.0147	0.463449	0.00679	0.006562
		rs2790216	G	A	0.79	0.064	0.018	0.7782	0.0511	0.0176	0.789883	-0.00048	0.008025
		rs2816958	G	A	0.88	0.207	0.029	0.8873	0.0324	0.0233	0.887268	-0.001996	0.010348
		rs2823286	G	A	0.71	0.146	0.016	0.729	-0.0015	0.0165	0.703445	-0.000362	0.007164
		rs2836878	G	A	0.73	0.166	0.017	0.7344	-0.0198	0.0169	0.733494	0.002712	0.007394
		rs2930047	C	T	0.37	0.063	0.015	0.3432	0.0043	0.0155	0.364114	0.004946	0.006819
		rs2945412	A	G	0.59	0.128	0.017	0.5956	-0.0117	0.0149	0.585311	0.001385	0.00663
		rs3024505	A	G	0.15	0.189	0.019	0.1499	0.0119	0.021	0.154482	0.001666	0.009032
		rs3091315	A	G	0.72	0.115	0.016	0.7029	0.0322	0.0161	0.725224	-0.010373	0.007313
		rs3197999	A	G	0.29	0.166	0.015	0.3154	0.0036	0.0159	0.284394	0.005028	0.007256
		rs3742130	G	A	0.79	0.106	0.018	0.8139	0.0097	0.0189	0.793899	0.004618	0.008092
		rs3764147	G	A	0.22	0.144	0.019	0.2	-0.0067	0.0184	0.208952	-0.017328	0.008048
		rs3766606	G	T	0.82	0.106	0.02	0.7957	0.0231	0.0184	0.827602	-0.014542	0.008659
		rs3851228	T	A	0.06	0.142	0.028	0.0629	-0.0089	0.03	0.06271	-0.006609	0.013502
		rs38911	G	A	0.53	0.053	0.015	0.5613	0.0113	0.0148	0.526124	-0.002375	0.006607
		rs4243971	G	T	0.56	0.07	0.015	0.5767	0.0172	0.0149	0.550988	0.007965	0.006567
		rs4246905	C	T	0.72	0.133	0.016	0.7354	0.0046	0.0167	0.710052	-7.8e-05	0.007205
		rs4256159	T	C	0.15	0.102	0.02	0.1519	0.0059	0.0204	0.155403	0.005613	0.009023
		rs4380874	T	C	0.41	0.128	0.018	0.4041	0.007	0.015	0.410799	0.001273	0.006658
		rs4409764	T	G	0.48	0.167	0.015	0.4771	-0.0274	0.0146	0.484876	0.012342	0.006533
		rs4722672	C	T	0.18	0.087	0.022	0.2029	-0.0007	0.0185	0.179998	-0.001822	0.008585
		rs4728142	A	G	0.45	0.099	0.018	0.4443	-0.0127	0.0148	0.447728	0.016074	0.006577
		rs4743820	T	C	0.71	0.054	0.016	0.6895	0.0037	0.0159	0.701388	0.01084	0.007174
		rs477515	G	A	0.65	0.367	0.02	0.6873	-0.0313	0.0207	0.652378	0.002782	0.006874
		rs4802307	G	T	0.7	0.094	0.018	0.7024	-0.0045	0.0162	0.692821	-0.009395	0.00709
		rs483905	A	G	0.29	0.054	0.019	0.2715	-0.0032	0.0165	0.296891	0.002017	0.007153
		rs4845604	G	A	0.85	0.135	0.021	0.8385	-0.0117	0.0232	0.853364	0.015915	0.009401
		rs516246	T	C	0.5	0.102	0.016	0.4471	0.0023	0.0149	0.510223	0.000951	0.006565
		rs529866	C	T	0.8	0.117	0.019	0.8021	0.0536	0.0185	0.789735	-0.007338	0.008047
		rs559928	C	T	0.81	0.096	0.019	0.8026	0.0357	0.0184	0.808088	0.026461	0.008314
		rs561722	C	T	0.67	0.113	0.019	0.6483	0.0127	0.0154	0.672069	0.007948	0.00698
		rs566416	T	G	0.77	0.071	0.017	0.7692	0.0081	0.0175	0.768186	0.002995	0.00774
		rs568617	T	C	0.18	0.08	0.018	0.1967	-0.0177	0.0185	0.200045	-0.007241	0.008172
		rs5743289	T	C	0.17	0.443	0.02	0.1461	-0.0202	0.0216	0.176003	-0.022455	0.008583
		rs5763767	A	G	0.45	0.077	0.014	0.4683	0.0321	0.0147	0.444245	-0.011903	0.006582
		rs6017342	C	A	0.53	0.205	0.018	0.5275	-0.0141	0.0148	0.516003	-0.000585	0.006542
		rs6074022	C	T	0.25	0.087	0.016	0.2513	-0.0084	0.0169	0.244623	0.000163	0.007614
		rs6087990	C	T	0.41	0.072	0.015	0.4254	-0.027	0.0148	0.414678	0.020457	0.006645
		rs6088765	G	T	0.43	0.076	0.018	0.4411	0.0011	0.0148	0.416632	-0.006742	0.006637
		rs6426833	A	G	0.54	0.235	0.018	0.5176	0.0274	0.0147	0.536276	0.005137	0.006547
		rs6651252	T	C	0.87	0.17	0.026	0.87	0.0001	0.0218	0.869518	0.003837	0.009703
		rs6667605	C	T	0.5	0.075	0.018	0.5007	-0.0098	0.0146	0.498791	0.010973	0.006533
		rs6679677	C	A	0.9	0.179	0.03	0.8799	-0.0308	0.0228	0.897791	0.013867	0.010782
		rs670523	A	G	0.33	0.058	0.015	0.3359	0.0359	0.0155	0.327766	0.003277	0.006969
		rs6708413	G	A	0.23	0.098	0.017	0.213	0.0025	0.0179	0.224676	0.015932	0.007843
		rs6716753	C	T	0.19	0.126	0.02	0.1777	-0.0012	0.0192	0.192954	0.001465	0.00828
		rs6740462	A	C	0.73	0.078	0.016	0.6997	-0.0242	0.0161	0.733765	-0.006118	0.007402
		rs6863411	T	A	0.62	0.085	0.015	0.634	0.014	0.0152	0.61589	-0.002216	0.006744
		rs6871626	A	C	0.34	0.166	0.015	0.3385	-0.0166	0.0157	0.343899	-0.011184	0.007037
		rs6920220	A	G	0.21	0.097	0.018	0.2082	0.0228	0.018	0.221781	0.006805	0.007849
		rs7015630	T	C	0.74	0.072	0.019	0.7286	-0.005	0.0166	0.732937	0.003905	0.007442
		rs7097656	C	T	0.8	0.109	0.018	0.7891	0.0036	0.018	0.793368	-0.012617	0.008063
		rs7134599	A	G	0.39	0.092	0.015	0.3696	-0.0019	0.0152	0.391248	-0.009063	0.0067
		rs7240004	A	G	0.63	0.055	0.015	0.6224	0.0138	0.0152	0.631773	-0.001025	0.006767
		rs727088	G	A	0.48	0.074	0.014	0.4667	0.0256	0.0147	0.474572	0.004972	0.006549
		rs7282490	G	A	0.4	0.1	0.015	0.3835	0.0139	0.0173	0.394949	0.000232	0.006681
		rs7438704	G	A	0.65	0.083	0.017	0.6226	-0.0018	0.0151	0.647173	0.010855	0.006838
		rs7495132	C	T	0.88	0.126	0.024	0.8878	-0.0079	0.0232	0.880274	-0.013601	0.01007
		rs7517810	T	C	0.24	0.118	0.019	0.2474	0.0217	0.017	0.242	0.001093	0.007627
		rs7554511	C	A	0.7	0.152	0.016	0.7293	-0.0043	0.0166	0.704481	0.005586	0.007146
		rs7657746	A	G	0.74	0.11	0.017	0.7686	0.0215	0.0177	0.740756	-0.000667	0.007455
		rs7746082	C	G	0.29	0.103	0.015	0.2792	-0.0053	0.0163	0.28626	-0.008669	0.007231
		rs8005161	T	C	0.09	0.142	0.025	0.0884	-0.0157	0.0259	0.091265	-0.005219	0.011341
		rs864745	T	C	0.5	0.083	0.017	0.5016	0.037	0.0147	0.494548	0.003403	0.006537
		rs907611	A	G	0.32	0.066	0.016	0.3306	-0.0228	0.0156	0.315738	0.010663	0.007035
		rs913678	T	C	0.67	0.054	0.015	0.6651	-0.0152	0.0156	0.670577	-0.003793	0.006981
		rs921720	G	A	0.63	0.078	0.015	0.648	-0.0011	0.0155	0.623863	0.002147	0.006749
		rs925255	C	T	0.52	0.088	0.015	0.5211	-0.0213	0.017	0.51856	0.003841	0.006586
		rs9264942	C	T	0.35	0.135	0.017	0.3333	-0.0089	0.0173	0.352306	0.001866	0.006835
		rs9297145	C	A	0.26	0.079	0.016	0.2539	0.0058	0.0168	0.264967	0.006951	0.007403
		rs9358372	G	A	0.37	0.085	0.015	0.3398	-0.0126	0.0156	0.375927	-0.006888	0.006758
		rs941823	C	T	0.75	0.069	0.017	0.7327	-0.0396	0.0165	0.743762	-0.001041	0.007496
		rs9847710	C	T	0.42	0.062	0.018	0.4067	0.0005	0.0149	0.424154	0.000697	0.006639
	Type 1 diabetes
		rs10492166	G	A	0.5	0.139	0.0238965	0.4963	-0.0002	0.0147	0.505085	0.004212	0.006537
		rs10758593	A	G	0.4	0.14	0.0245626	0.4155	-0.0201	0.0148	0.397289	-0.003397	0.006675
		rs11571316	G	A	0.58	0.198	0.0250041	0.6154	-0.0161	0.0151	0.57855	-0.004022	0.006626
		rs12908309	G	A	0.76	0.163	0.029755	0.7647	0.0315	0.0175	0.766213	0.006957	0.007855
		rs12927355	C	T	0.68	0.223	0.0271018	0.682	-0.0263	0.0157	0.678921	0.008439	0.007011
		rs1893217	G	A	0.17	0.182	0.0322097	0.1729	0.0164	0.0194	0.169747	0.008164	0.008706
		rs1990760	T	C	0.61	0.139	0.0248414	0.61	-0.0048	0.0151	0.609532	0.002078	0.006697
		rs2476601	A	G	0.1	0.673	0.0355431	0.1206	0.0334	0.0228	0.102165	-0.012988	0.01078
		rs3024493	C	A	0.85	0.198	0.0352815	0.8515	-0.014	0.0206	0.845743	-0.000829	0.009051
		rs3184504	T	C	0.48	0.236	0.0248004	0.4622	0.036	0.0147	0.482014	0.005996	0.009382
		rs478222	A	T	0.59	0.139	0.0235344	0.5537	0.017	0.0149	0.60298	-0.0082	0.00668
		rs539514	T	A	0.51	0.128	0.0195378	0.5314	-0.0011	0.0169	0.506968	0.003204	0.006534
		rs597325	G	A	0.61	0.163	0.0259581	0.5721	-0.0237	0.0149	0.614094	-0.009976	0.006722
		rs6916742	C	T	0.54	1.427	0.0380931	0.6617	-0.0015	0.0242	0.66613	0.000449	0.006984
		rs705704	A	G	0.34	0.3	0.0258702	0.3319	0.0022	0.0156	0.342869	-0.011423	0.006888
		rs7090530	A	C	0.6	0.198	0.0250787	0.6414	-0.0217	0.0154	0.604462	-0.000843	0.006688
		rs7928968	T	A	0.23	0.223	0.0293142	0.2388	0.0209	0.0201	0.2417	0.006361	0.007703
		rs924043	C	T	0.86	0.174	0.030175	0.8547	-0.0204	0.0208	0.865851	-0.006532	0.009589
		rs9924471	A	G	0.16	0.215	0.0317099	0.1438	-0.0126	0.0212	0.159024	-0.002492	0.008973
	Type 2 diabetes
		rs10203174	C	T	0.91	0.131	0.019	0.9041	0.0599	0.0255	0.886233	0.015312	0.010307
		rs10401969	C	T	0.09	0.122	0.021	0.0772	0.0435	0.0277	0.076488	0.017121	0.012328
		rs10811661	T	C	0.74	0.166	0.015	0.8335	0.0038	0.0197	0.826738	0.007619	0.008638
		rs10830963	G	C	0.22	0.095	0.013	0.2984	-0.0282	0.0161	0.275338	0.001687	0.007311
		rs10842994	C	T	0.83	0.095	0.015	0.8057	0.0196	0.0185	0.803277	0.013641	0.008206
		rs1111875	C	T	0.59	0.104	0.012	0.5662	0.005	0.0148	0.590813	0.004598	0.006651
		rs11651052	A	G	0.48	0.095	0.014	0.4333	-0.0079	0.015	0.475549	0.006909	0.006572
		rs11717195	T	C	0.8	0.104	0.014	0.7764	0.0039	0.0177	0.751299	-0.007993	0.007578
		rs12571751	A	G	0.56	0.077	0.012	0.533	-0.0032	0.0147	0.53867	0.010137	0.006554
		rs12899811	G	A	0.25	0.077	0.013	0.307	0.0255	0.0159	0.302748	0.007798	0.007119
		rs12970134	A	G	0.28	0.077	0.014	0.258	-0.014	0.0169	0.266427	0.002446	0.007393
		rs13389219	C	T	0.6	0.068	0.012	0.6148	0.0147	0.0151	0.607013	-0.001465	0.006691
		rs1359790	G	A	0.73	0.077	0.014	0.7147	-0.0199	0.0162	0.711182	0.004264	0.007219
		rs1496653	A	G	0.91	0.086	0.015	0.753	-0.0005	0.0176	0.795343	-0.015295	0.0081
		rs1552224	A	C	0.87	0.104	0.016	0.8132	-0.0219	0.019	0.844697	0.010018	0.009014
		rs163184	G	T	0.48	0.086	0.013	0.5295	-0.0086	0.0148	0.476206	-0.018633	0.006564
		rs17168486	T	C	0.14	0.104	0.016	0.1802	-0.0018	0.0191	0.173575	0.009499	0.008673
		rs1801282	C	G	0.91	0.122	0.017	0.8573	0.0124	0.0212	0.879432	-0.005333	0.010023
		rs2075423	G	T	0.71	0.068	0.012	0.6333	0.0196	0.0154	0.665772	0.008998	0.006949
		rs2261181	T	C	0.09	0.122	0.02	0.0915	0.0165	0.0256	0.095563	0.015726	0.011152
		rs243088	T	A	0.45	0.068	0.012	0.4468	-0.0074	0.0148	0.451075	-0.007626	0.006586
		rs2796441	G	A	0.62	0.068	0.012	0.5847	0.0074	0.0149	0.58041	-0.001078	0.006615
		rs2943640	C	A	0.66	0.095	0.013	0.6331	0.0225	0.0152	0.652065	0.003576	0.006858
		rs3802177	G	A	0.72	0.131	0.014	0.6722	0.0158	0.0156	0.688912	-0.005198	0.007072
		rs4402960	T	G	0.28	0.122	0.012	0.3046	-0.0274	0.0159	0.313512	-0.008911	0.007049
		rs4458523	G	T	0.67	0.095	0.012	0.5883	0.0201	0.015	0.595248	0.002909	0.006672
		rs459193	G	A	0.75	0.077	0.013	0.724	0.0058	0.0164	0.746977	-0.0218	0.007506
		rs516946	C	T	0.8	0.086	0.014	0.7785	-0.0072	0.0182	0.762972	0.001773	0.007685
		rs5215	C	T	0.43	0.068	0.011	0.4059	-0.0017	0.0149	0.357965	-0.006563	0.006821
		rs6795735	C	T	0.52	0.077	0.012	0.6113	0.02	0.0151	0.594475	-0.001853	0.006663
		rs6878122	G	A	0.32	0.095	0.015	0.2856	0.0019	0.0163	0.319827	-0.010618	0.007016
		rs7177055	A	G	0.71	0.077	0.013	0.7095	0.0087	0.0161	0.719024	-0.019837	0.007268
		rs7202877	T	G	0.91	0.113	0.021	0.8949	-0.0352	0.0241	0.905995	0.013828	0.011207
		rs7756992	G	A	0.25	0.157	0.013	0.2852	0.0101	0.0162	0.265038	0.013802	0.007404
		rs7903146	T	C	0.31	0.329	0.013	0.2564	-0.0097	0.0169	0.2902	0.010962	0.0072
		rs7955901	C	T	0.46	0.068	0.012	0.4173	0.029	0.0149	0.441415	-0.006824	0.006598
		rs849135	G	A	0.51	0.104	0.012	0.5222	0.0371	0.0147	0.499136	0.002059	0.006536
		rs9936385	C	T	0.43	0.122	0.012	0.4047	0.0058	0.015	0.392763	-0.015365	0.006697
	Ever smoked regularly
		rs10042827	C	T	0.681	0.0167171	0.00273354	0.6889	-0.0078	0.0189	0.687187	-0.001128	0.007052
		rs1004787	A	G	0.552	0.0284143	0.00256203	0.5646	0.0175	0.0149	0.529919	0.01994	0.006582
		rs10060196	A	C	0.580606	0.0183116	0.00258191	0.5885	-0.0125	0.0149	0.583079	-0.002247	0.006639
		rs1008078	T	C	0.402	0.0228169	0.00259854	0.4618	-0.0093	0.0149	0.395516	0.011193	0.006706
		rs1022376	T	C	0.484179	0.0147448	0.00261063	0.4764	0.0138	0.0147	0.480972	0.001168	0.006556
		rs1022528	A	G	0.344	0.0174022	0.00268202	0.3715	0.0096	0.0152	0.338967	0.008182	0.006925
		rs10233018	G	A	0.516	0.0246124	0.00254945	0.5493	0.0222	0.0148	0.504357	0.016944	0.006553
		rs10272990	T	C	0.672378	0.0209215	0.00271457	0.6798	0.0114	0.0158	0.656978	0.001948	0.006929
		rs10279261	G	A	0.382	0.0188726	0.00262221	0.3635	0.0105	0.0154	0.382063	0.005921	0.006755
		rs1030015	T	G	0.519564	0.0142896	0.0025501	0.5035	-0.014	0.0146	0.518174	-0.002695	0.006544
		rs10446419	A	G	0.793	0.0195626	0.00314465	0.7842	-0.0103	0.0182	0.789522	-0.012345	0.008105
		rs10490159	T	C	0.394	0.0172365	0.00260741	0.3866	0.0026	0.0151	0.402152	0.008731	0.006684
		rs1050847	C	T	0.441	0.01483	0.00256607	0.4514	0.0027	0.0149	0.421083	-0.007684	0.006646
		rs1059490	T	C	0.633	0.0185935	0.00264813	0.6531	0.0013	0.0156	0.622149	-0.008376	0.006738
		rs10698713	G	A	0.9456	0.033517	0.00561747	0.9515	-0.0617	0.038	0.942365	0.027132	0.014068
		rs10789369	A	G	0.385	0.0234484	0.00261834	0.366	0.009	0.0152	0.366093	0.010609	0.006785
		rs10805858	T	A	0.335286	0.0181241	0.00269879	0.3321	0.0097	0.0156	0.333953	0.003725	0.006939
		rs10853981	A	G	0.33036	0.0147872	0.00270881	0.33	0.0221	0.0157	0.331401	-0.001335	0.006953
		rs10858334	G	C	0.14	0.022871	0.00375997	0.1279	-0.0102	0.0227	0.144307	0.020006	0.009399
		rs10873871	G	A	0.207	0.0174521	0.00314465	0.211	-0.0023	0.0181	0.219132	0.003912	0.007956
		rs10885480	T	C	0.716	0.0186775	0.00282539	0.7049	0.0257	0.0161	0.71131	0.008781	0.00725
		rs10905461	T	C	0.252	0.0163915	0.00293456	0.2255	0.0074	0.0177	0.25605	0.013765	0.007506
		rs10914684	G	A	0.676	0.0158038	0.00272237	0.6785	-0.0121	0.0157	0.675293	-0.004311	0.006984
		rs10935779	C	T	0.585	0.0143272	0.00258578	0.5642	0.0063	0.0148	0.577711	0.009132	0.006619
		rs10945141	A	G	0.263	0.0181417	0.00289389	0.2593	-0.0147	0.0167	0.257859	0.00601	0.007473
		rs10953957	A	G	0.386	0.0144058	0.00261707	0.3851	0.0072	0.0151	0.374474	-0.001264	0.006783
		rs10966092	T	C	0.733	0.0204862	0.00287996	0.7126	0.0164	0.0163	0.743463	-0.000702	0.007497
		rs11057005	A	G	0.559	0.0157139	0.00256607	0.5304	-0.0059	0.0148	0.562327	0.012184	0.00663
		rs1106363	T	C	0.344579	0.0173746	0.00268095	0.3726	-0.0151	0.0153	0.333461	0.014078	0.006964
		rs11076962	C	T	0.279	0.0182999	0.00284069	0.2708	-0.0108	0.0166	0.287907	-0.015389	0.00725
		rs11078713	A	G	0.580652	0.0145829	0.00258195	0.543	-0.011	0.0149	0.582382	-0.002066	0.006642
		rs1108130	A	T	0.212	0.0239436	0.00311719	0.2297	0.0189	0.0176	0.205995	-0.007049	0.008151
		rs1109480	G	A	0.616	0.0166917	0.00261962	0.6293	0.028	0.0153	0.611086	-0.000335	0.00676
		rs11128203	A	T	0.53	0.020406	0.00255274	0.5243	0.0058	0.0148	0.534093	-0.001451	0.006581
		rs11162019	C	T	0.637	0.0154947	0.00264954	0.6479	0.0094	0.0154	0.638469	-0.002519	0.006821
		rs1116690	G	A	0.742	0.0162912	0.00291194	0.7543	0.0152	0.0171	0.749873	0.004746	0.007545
		rs11191269	G	C	0.193294	0.0176426	0.00322646	0.1976	0.0357	0.0184	0.205037	-0.003905	0.008094
		rs11192347	G	A	0.896	0.02645	0.00427392	0.8973	0.0185	0.0244	0.889753	0.009286	0.010465
		rs11258417	C	T	0.609	0.0145136	0.00261094	0.6163	0.0059	0.0152	0.594824	0.011807	0.006665
		rs1126757	T	C	0.473	0.0141623	0.00255186	0.5124	-0.0144	0.0147	0.46985	-0.003189	0.006566
		rs112725451	T	C	0.169	0.026092	0.00339977	0.1703	0.0107	0.0196	0.165314	0.015078	0.008829
		rs112913817	G	A	0.011318	0.0780558	0.0120443	0.0202	0.0841	0.0764	0.009796	0.055299	0.034028
		rs113230003	G	A	0.745	0.0188761	0.00292311	0.7571	0.0417	0.0173	0.739746	0.002893	0.007506
		rs1139897	G	A	0.77	0.0240872	0.0030275	0.7224	-0.0162	0.0165	0.776258	0.005381	0.007856
		rs114976176	A	C	0.648429	0.0155137	0.00266843	0.6346	0.0095	0.0174	0.648417	0.00025	0.006847
		rs1150668	T	G	0.581	0.0185103	0.00258689	0.5728	-0.0166	0.0153	0.563405	-0.006606	0.006597
		rs11587399	A	T	0.779	0.0178046	0.00307616	0.7844	-0.0125	0.0179	0.785261	-0.001232	0.007971
		rs11594623	C	T	0.234241	0.0274396	0.00300826	0.2368	-0.0018	0.0172	0.250353	0.019002	0.007559
		rs1160685	G	C	0.45	0.0153017	0.00256098	0.4102	-0.0056	0.0149	0.440782	-0.009961	0.006617
		rs11611651	A	G	0.0868	0.0271143	0.00452534	0.0843	-0.0074	0.0272	0.087729	-0.014306	0.011562
		rs11642231	G	A	0.631	0.0155983	0.00264038	0.588	-0.0013	0.0149	0.613801	4.8e-05	0.006721
		rs11651955	G	A	0.501	0.0140264	0.00254815	0.5159	-0.0205	0.0147	0.503402	-0.026986	0.006546
		rs11678980	A	G	0.45	0.0176689	0.00256098	0.4414	0	0.0151	0.4637	-0.001687	0.006779
		rs11692435	A	G	0.0848	0.0250526	0.00458161	0.1559	-0.0309	0.0224	0.083623	0.006227	0.012315
		rs11713899	C	A	0.171	0.0187188	0.00338391	0.1674	-0.0108	0.0197	0.176358	0.000184	0.008645
		rs1173461	T	C	0.327	0.0166092	0.00271589	0.3161	-0.0064	0.0158	0.325987	-0.010897	0.006978
		rs117657830	A	G	0.9583	0.0377597	0.00637345	0.9625	0.0244	0.0409	0.95464	0.012029	0.015803
		rs11766326	T	C	0.494	0.017544	0.00260951	0.4673	-0.0081	0.0147	0.482194	0.007997	0.006554
		rs11768481	C	A	0.66	0.0185561	0.00268957	0.6591	-0.0093	0.018	0.666982	-0.004958	0.006964
		rs117734003	C	G	0.0673	0.0302991	0.00508528	0.0697	0.0355	0.0351	0.066308	-0.013207	0.013233
		rs11780471	G	A	0.936879	0.0386779	0.0052392	0.938	-0.036	0.0307	0.935972	0.002819	0.013487
		rs11783093	C	T	0.842	0.0471243	0.00349308	0.8542	0.0126	0.0208	0.838501	0.014465	0.008939
		rs11791671	T	C	0.067315	0.0278504	0.00508476	0.0603	-0.039	0.032	0.067764	-0.009133	0.013012
		rs118202	G	T	0.188	0.0367484	0.00326089	0.2223	0.0425	0.0179	0.182262	0.009283	0.008465
		rs11872397	G	A	0.747	0.0171139	0.00293071	0.7543	0.0045	0.0172	0.74002	0.010117	0.007544
		rs1187820	C	T	0.561	0.0142712	0.00256732	0.575	0.0243	0.0151	0.551165	0.007316	0.006661
		rs11889814	A	C	0.872	0.0210265	0.00381356	0.8656	-0.0316	0.0214	0.870519	-0.006991	0.009738
		rs11956866	T	G	0.433	0.0148382	0.00257133	0.4613	-0.0113	0.0148	0.428723	-0.01391	0.006614
		rs12022778	C	A	0.202	0.0268248	0.00317904	0.2029	-0.014	0.0182	0.209828	0.00259	0.008037
		rs12027999	T	C	0.88	0.0243588	0.00392068	0.8739	-0.051	0.0265	0.873984	-0.010065	0.009865
		rs12053870	G	T	0.541511	0.0156164	0.00255697	0.5386	0.0285	0.0151	0.544858	-0.005505	0.006588
		rs12130857	G	A	0.675032	0.0180031	0.00272026	0.6831	0.0045	0.0158	0.668029	0.005128	0.006978
		rs12195240	A	G	0.285	0.0249108	0.0028224	0.2968	0.0266	0.0161	0.279325	-0.003563	0.007299
		rs12244388	A	G	0.35	0.0258153	0.00267118	0.3337	-0.004	0.0186	0.336361	-0.007766	0.006921
		rs12442563	G	T	0.777	0.0232296	0.00306077	0.7812	0.0255	0.0182	0.778615	-0.011078	0.007875
		rs12474587	T	G	0.429	0.0242306	0.00257423	0.4167	-0.0032	0.015	0.450179	-0.013953	0.006589
		rs12517438	G	T	0.538	0.0153545	0.00255553	0.5306	-0.0183	0.0147	0.542317	0.012245	0.006577
		rs12530388	A	C	0.489	0.0183617	0.00254876	0.4962	0.0103	0.0151	0.481996	-0.013377	0.006555
		rs12563365	A	G	0.556	0.0165589	0.00256428	0.5667	-0.0072	0.0148	0.558666	0.011175	0.006601
		rs12633090	G	C	0.818	0.0230197	0.00330203	0.8283	0.0094	0.0196	0.814387	0.004875	0.008468
		rs12642744	G	T	0.256	0.0165908	0.00298945	0.2382	0.0212	0.0173	0.260943	0.002761	0.007455
		rs12714017	C	T	0.511	0.0153965	0.00260995	0.4859	-0.0184	0.0147	0.498971	-0.003283	0.006558
		rs12739243	T	C	0.779	0.0212518	0.00307064	0.7544	0.0072	0.0171	0.781781	0.006943	0.007933
		rs12740789	G	A	0.822	0.0284973	0.00333079	0.8197	0.0134	0.0192	0.806726	0.001385	0.008286
		rs12755632	A	G	0.684	0.0154051	0.00274045	0.6723	-0.0444	0.0156	0.678261	-0.012795	0.007005
		rs12855717	T	C	0.538	0.0155237	0.00255553	0.5468	0.0005	0.0148	0.52533	0.010869	0.006572
		rs12878369	A	C	0.414762	0.0174373	0.00258792	0.3811	0.0061	0.0151	0.412298	0.004021	0.006642
		rs12918191	A	G	0.757	0.019727	0.00297059	0.7758	0.003	0.0177	0.754176	0.019744	0.007606
		rs1291821	G	A	0.534	0.014493	0.00255405	0.5388	-0.0109	0.0147	0.533462	0.006437	0.006582
		rs13007361	A	G	0.208	0.0175338	0.00313906	0.1817	-0.0032	0.0201	0.209373	0.007152	0.008058
		rs13066050	T	C	0.208	0.0188343	0.00313906	0.2069	-0.0104	0.0181	0.207961	-0.007618	0.008103
		rs13109980	G	A	0.674	0.0221816	0.00271803	0.658	0.0166	0.0155	0.669717	0.014276	0.006984
		rs13110073	T	C	0.605	0.0246426	0.00260626	0.6007	-0.0089	0.015	0.613614	0.013896	0.00672
		rs13237637	G	C	0.515	0.0236823	0.00254929	0.5018	-0.0167	0.0147	0.503376	0.005352	0.006561
		rs13261666	G	T	0.483	0.0199946	0.00254962	0.4794	-0.0004	0.0146	0.495892	0.012558	0.006545
		rs13319205	A	T	0.29	0.0165398	0.0028078	0.2701	0.022	0.0167	0.295559	-0.001804	0.00734
		rs13392222	A	C	0.861	0.0234375	0.00368286	0.8408	-0.0163	0.0201	0.859427	-0.001492	0.009418
		rs13437771	A	G	0.845	0.0271098	0.00352046	0.8219	-0.0181	0.0193	0.846357	-0.023229	0.009068
		rs1373178	T	G	0.412	0.0203164	0.00258855	0.4024	0.0175	0.015	0.405541	0.005118	0.006688
		rs1381287	T	C	0.467	0.0180166	0.00255561	0.4599	-0.0051	0.0147	0.456518	0.009584	0.006601
		rs1381775	T	C	0.288	0.0156147	0.00281357	0.2904	-0.0224	0.0162	0.289188	-0.004738	0.00722
		rs1385108	T	C	0.239	0.0187045	0.00298746	0.2519	0.0003	0.0169	0.243097	0.000616	0.007651
		rs1389171	T	A	0.759	0.017472	0.00297896	0.7381	0.0169	0.0168	0.758404	0.000909	0.007664
		rs13906	C	T	0.891	0.0245297	0.00408829	0.8776	0.0311	0.0224	0.892826	0.026257	0.0106
		rs139896	C	T	0.648	0.0154404	0.00266769	0.6514	0.0087	0.0153	0.648711	-0.001767	0.006845
		rs1413119	C	T	0.603682	0.0152551	0.00260476	0.5895	-0.002	0.0149	0.598732	0.006343	0.006685
		rs1435479	T	G	0.28748	0.0163905	0.00281508	0.2955	-0.0062	0.016	0.291655	0.00438	0.007216
		rs1435672	C	T	0.56	0.0141051	0.00256669	0.571	0.0129	0.0148	0.557541	0.007194	0.006587
		rs1435741	A	G	0.432951	0.0183091	0.00257137	0.4133	0.0193	0.0149	0.430113	0.003394	0.006613
		rs1445649	C	T	0.538	0.0205716	0.00255553	0.5347	0.0186	0.0147	0.537918	-0.0035	0.006564
		rs1449012	C	T	0.537	0.0153734	0.00255515	0.5547	0.0145	0.0149	0.525138	0.002148	0.006569
		rs147052174	T	G	0.0171	0.0623094	0.00982745	0.0181	0.1206	0.0647	0.018742	0.050058	0.024098
		rs1514176	G	A	0.42	0.0193002	0.0025814	0.4282	-0.0049	0.0148	0.424753	-0.003172	0.006612
		rs1518393	C	A	0.619	0.0168601	0.00262353	0.6168	0.0141	0.0182	0.614599	0.00675	0.006781
		rs1549979	C	T	0.385	0.0245223	0.00262305	0.3548	-0.0181	0.0154	0.381134	0.002028	0.006729
		rs1555445	T	A	0.318	0.0187626	0.00274264	0.3553	0.0091	0.0154	0.309856	0.01318	0.007103
		rs1561112	T	C	0.587185	0.0152438	0.00258779	0.5679	0.0242	0.0149	0.597134	0.018969	0.006665
		rs1565735	T	A	0.795537	0.0191637	0.00315905	0.818	0.0137	0.0191	0.798284	0.011238	0.008208
		rs160631	T	G	0.269	0.0172628	0.00287315	0.2749	0.0056	0.0164	0.262071	-0.009882	0.007452
		rs1632941	T	C	0.54	0.0158074	0.00256093	0.5721	0.0137	0.0166	0.539437	-0.007565	0.006556
		rs16826827	T	C	0.876	0.0222069	0.00386572	0.8776	0.0038	0.0223	0.872962	-0.009997	0.009813
		rs16828799	T	G	0.156	0.0197692	0.00351124	0.1649	0.011	0.0199	0.154788	-0.013736	0.009096
		rs1713676	A	G	0.477488	0.0167262	0.00255073	0.4625	0.0013	0.0147	0.478436	0.004191	0.006556
		rs1714521	A	C	0.589	0.0162953	0.00258949	0.583	0.0054	0.0149	0.574886	-0.002066	0.00663
		rs17165769	G	A	0.394872	0.0159396	0.0026064	0.3983	0.0211	0.015	0.383302	0.013383	0.006712
		rs17197663	G	A	0.875	0.0215874	0.00385243	0.8865	-0.0319	0.0233	0.869981	-0.023784	0.009745
		rs1722666	T	C	0.732	0.0160932	0.00287654	0.7349	-0.0133	0.0166	0.722244	-0.016684	0.007292
		rs17229285	C	T	0.495	0.0154796	0.00254827	0.5063	0.0322	0.0147	0.485261	-0.008493	0.006562
		rs1733760	C	T	0.51	0.0147734	0.00254865	0.4854	0.0001	0.0147	0.506999	0.00424	0.006553
		rs1737329	G	C	0.742	0.0170292	0.00291194	0.744	-0.0037	0.0168	0.735125	0.003884	0.007413
		rs17554906	C	G	0.444	0.0141849	0.00256428	0.4305	0.0129	0.0148	0.454237	0.0036	0.006564
		rs1759433	A	G	0.48	0.0153647	0.00255018	0.4955	-0.0279	0.0147	0.471701	-0.000204	0.00654
		rs17616642	A	G	0.75313	0.0165573	0.00295478	0.7633	0.0196	0.0174	0.745922	0.0007	0.007555
		rs17692129	T	C	0.331	0.0195989	0.00270749	0.3778	-0.0248	0.0158	0.335242	-0.019565	0.006921
		rs1772572	C	A	0.675868	0.0168681	0.00272208	0.6718	-0.007	0.0156	0.667819	0.005375	0.006955
		rs1799068	T	G	0.379	0.0166096	0.0026262	0.3984	0.0005	0.0149	0.390134	0.01083	0.006702
		rs1811739	A	G	0.248	0.0182718	0.00295244	0.251	0.018	0.0195	0.245418	0.00223	0.007654
		rs181508347	G	T	0.00965	0.0810758	0.0130327	0.0123	0.0279	0.1223	0.009616	-0.025647	0.034307
		rs1834306	A	G	0.420601	0.0144852	0.00258089	0.3866	0.0113	0.0153	0.426093	0.004721	0.006676
		rs1863161	A	G	0.56094	0.0153394	0.00256728	0.5955	-0.0043	0.015	0.557375	0.013257	0.006599
		rs1889571	G	T	0.131	0.0221798	0.00377614	0.1442	-0.0085	0.0211	0.128139	0.015217	0.0098
		rs1901477	G	A	0.511	0.030437	0.00260995	0.5038	-0.0147	0.0146	0.514811	-0.000702	0.006538
		rs1910236	A	G	0.469	0.0146439	0.00255305	0.4669	0.0224	0.0148	0.47196	0.006701	0.006556
		rs1927901	T	C	0.447	0.0141755	0.00256258	0.4564	-0.0156	0.0148	0.457339	-0.00219	0.006578
		rs1930371	C	T	0.759	0.017242	0.00297896	0.7776	-0.0002	0.0177	0.758415	0.014441	0.007666
		rs1931431	C	G	0.478	0.0182329	0.00255061	0.4675	0.0018	0.0147	0.47683	0.006282	0.00656
		rs1935571	T	G	0.52	0.0157204	0.00255018	0.5198	0	0.0147	0.522482	-0.006874	0.006552
		rs1937443	G	C	0.563	0.0204362	0.00256861	0.5801	-0.0183	0.0148	0.561628	-3e-06	0.006634
		rs1944689	T	G	0.785911	0.01768	0.00310606	0.796	-0.0126	0.0183	0.782816	0.005255	0.007932
		rs2010921	A	G	0.311	0.0174291	0.00275235	0.3225	-0.0018	0.0158	0.316218	-0.00348	0.007065
		rs2028269	A	G	0.399	0.0161645	0.00260178	0.3905	0.0073	0.015	0.404549	-0.005734	0.006673
		rs2063976	C	T	0.335045	0.0201814	0.00269927	0.3562	-0.0115	0.0153	0.330558	0.007492	0.006957
		rs2145451	T	C	0.807	0.0200462	0.00323073	0.797	0.0157	0.019	0.809375	0.004456	0.008363
		rs2155646	C	T	0.4	0.0377772	0.00260069	0.4618	-0.0018	0.0154	0.387366	0.013571	0.006717
		rs2173019	A	T	0.177	0.028207	0.00333816	0.1664	0.0432	0.0198	0.179235	-7.3e-05	0.008555
		rs2196356	G	C	0.711114	0.0187728	0.002811	0.7311	0.0091	0.0166	0.719887	-0.006676	0.007264
		rs221988	A	C	0.616	0.014865	0.00261962	0.5919	-0.0001	0.0152	0.626811	-0.013747	0.006835
		rs2276825	C	T	0.245	0.0188756	0.00296235	0.2504	0.0217	0.017	0.240368	0.002809	0.008115
		rs2279829	C	T	0.784	0.0173766	0.00309605	0.7608	0.0099	0.0173	0.785092	0.014528	0.00797
		rs2289791	G	T	0.753	0.0177255	0.00295425	0.7562	0.0393	0.0173	0.754067	0.033086	0.007648
		rs2306866	A	T	0.386	0.0166755	0.00261707	0.3629	0.013	0.0153	0.394858	-0.002855	0.006692
		rs2319545	A	C	0.149099	0.0232366	0.00357698	0.1583	0.0201	0.0203	0.156149	0.011651	0.009024
		rs2344976	T	C	0.388	0.0150877	0.00261458	0.3748	-0.0155	0.0151	0.378451	0.003967	0.006746
		rs2359180	A	G	0.631	0.0143894	0.00264038	0.6605	-0.0009	0.0221	0.806518	-0.012448	0.011171
		rs2378662	A	G	0.541	0.0152121	0.00255675	0.5452	0.0151	0.0148	0.542493	0.00498	0.00659
		rs238896	G	A	0.51	0.0168674	0.00254865	0.5176	-0.0105	0.0147	0.505419	-0.002775	0.006541
		rs2526390	T	C	0.334	0.0204663	0.00270136	0.3304	0.0434	0.018	0.340526	0.000806	0.007177
		rs2539706	A	G	0.529947	0.0162454	0.00255273	0.5268	0.0066	0.0147	0.532142	0.001821	0.006551
		rs2587507	T	C	0.498	0.0146602	0.00254816	0.4956	-0.0033	0.0146	0.493335	0.021051	0.006499
		rs2637869	A	G	0.297	0.0182201	0.00278829	0.3055	-0.0087	0.0183	0.301954	-0.007353	0.007156
		rs2710634	T	C	0.479	0.0177614	0.00255039	0.4655	0.0069	0.0148	0.476978	0.007381	0.006557
		rs2734390	G	A	0.372	0.0147709	0.00263598	0.3395	0.0091	0.0156	0.362447	-0.002113	0.00682
		rs2796793	A	G	0.452	0.0144814	0.00255996	0.4483	-0.0288	0.0147	0.464029	-0.000694	0.006564
		rs281296	A	G	0.357	0.0246892	0.00265922	0.3473	0.0174	0.0155	0.35112	0.009527	0.006866
		rs28408682	G	A	0.600019	0.0166729	0.00260071	0.5762	0.0033	0.0178	0.601005	-0.018386	0.006672
		rs28441558	T	C	0.9437	0.035565	0.00552742	0.934	-0.0346	0.03	0.93972	-0.014009	0.013781
		rs28717373	C	T	0.643835	0.0164657	0.00266061	0.6304	-0.0085	0.0152	0.636029	0.004339	0.006802
		rs2901785	G	A	0.554	0.0173083	0.00256313	0.558	-0.0058	0.0147	0.551327	0.002003	0.006582
		rs290601	T	C	0.274	0.0163102	0.0028566	0.2882	-0.0133	0.0162	0.270212	0.009232	0.00737
		rs2925128	T	C	0.385191	0.0168199	0.00268304	0.4108	0.0026	0.0149	0.375489	0.008777	0.006761
		rs2938134	C	A	0.327	0.017501	0.00278109	0.3056	0.0132	0.016	0.33251	0.000551	0.006983
		rs2939756	G	A	0.52	0.0156997	0.00255018	0.5115	0.0045	0.0147	0.521448	-0.00076	0.006577
		rs2952251	G	A	0.74437	0.0164125	0.0029965	0.7541	-0.0169	0.017	0.739377	-0.020702	0.007468
		rs2959084	A	G	0.704674	0.0170799	0.00279286	0.6906	-0.0126	0.0158	0.708219	0.001764	0.007183
		rs301807	G	A	0.57	0.0180144	0.00257349	0.6073	0.001	0.015	0.585483	-0.001218	0.006641
		rs3098272	A	C	0.201206	0.0178082	0.00317801	0.1929	0.0185	0.0185	0.199667	0.011801	0.008166
		rs3115418	T	C	0.546	0.0142249	0.002559	0.5343	0.0038	0.0147	0.553267	0.001623	0.00659
		rs3172494	G	T	0.885	0.0291267	0.00400086	0.8489	0.0251	0.0214	0.892403	0.008332	0.010697
		rs3218116	C	T	0.744	0.019843	0.00291936	0.7428	-0.0012	0.0167	0.738077	-0.00505	0.007443
		rs329124	A	G	0.572	0.0163871	0.00257498	0.5747	-0.021	0.0148	0.58008	0.002097	0.006636
		rs34342129	T	C	0.491	0.014281	0.00254856	0.4943	0.0171	0.0147	0.487277	0.009835	0.006543
		rs34399632	G	A	0.232	0.0193504	0.00301835	0.2528	0.011	0.0169	0.259057	-0.011198	0.007486
		rs34553878	G	A	0.111	0.0246707	0.00405584	0.0963	-0.0028	0.0252	0.109247	0.008119	0.010488
		rs34940743	G	A	0.346	0.0159249	0.00268034	0.3471	-0.013	0.0156	0.347577	-8.4e-05	0.00685
		rs34970111	C	T	0.542	0.0145557	0.00255718	0.5682	0.017	0.0148	0.554136	0.001513	0.006576
		rs35375873	G	C	0.89	0.0270102	0.00407195	0.8634	0.0108	0.0219	0.886674	0.027607	0.010434
		rs35656245	A	G	0.276	0.0159456	0.00285016	0.2765	-0.0123	0.0164	0.267528	-0.002495	0.007387
		rs357304	C	T	0.727	0.0166757	0.00285986	0.7374	0.0005	0.0168	0.732764	-0.001979	0.007427
		rs359247	T	A	0.638652	0.0220304	0.00265215	0.6477	0.0139	0.0153	0.644578	-0.003017	0.006841
		rs359431	C	T	0.44	0.0141982	0.00256669	0.457	-0.0107	0.0147	0.438703	0.007304	0.006588
		rs3740977	C	T	0.167	0.019474	0.00341596	0.1564	-0.0219	0.0203	0.167965	-0.034221	0.00875
		rs3764351	G	A	0.343	0.0147492	0.00268389	0.3314	-0.0143	0.0156	0.339556	-0.005889	0.006937
		rs3800227	G	A	0.742	0.017178	0.00291194	0.7243	0.0066	0.0164	0.744155	-0.000213	0.007516
		rs3810496	C	T	0.619436	0.0158813	0.00262869	0.6048	-0.0023	0.0151	0.615436	0.003157	0.006757
		rs3811038	C	T	0.279	0.0191404	0.00284069	0.269	-0.0048	0.0167	0.276351	-0.00146	0.007354
		rs3820277	G	T	0.474	0.0188369	0.00255159	0.4894	-0.0363	0.0147	0.476856	-0.009083	0.006579
		rs3843905	C	T	0.597	0.0151458	0.00259749	0.5786	0.0064	0.0148	0.599047	0.014506	0.0067
		rs3847244	T	C	0.47	0.0186717	0.00255274	0.4419	-0.0202	0.0149	0.474857	0.002239	0.006645
		rs3850736	G	C	0.474	0.0191284	0.00255159	0.4855	0.0035	0.0147	0.478501	-0.014913	0.006557
		rs3909281	G	T	0.536	0.0210672	0.00255477	0.5146	0.0016	0.0148	0.549989	0.006502	0.006627
		rs3934797	G	A	0.818	0.0212975	0.00330203	0.8204	0.0327	0.0198	0.809428	0.028492	0.008325
		rs4044321	A	G	0.356	0.022641	0.00266088	0.348	-0.024	0.0154	0.358973	0.006008	0.006833
		rs4140932	T	A	0.569	0.0140445	0.00257276	0.5477	-0.0025	0.0148	0.573739	0.000341	0.006622
		rs42417	T	C	0.691	0.0169296	0.00275725	0.6334	0.0111	0.0155	0.69016	0.006504	0.007112
		rs4264267	T	C	0.527042	0.0147921	0.00255188	0.5383	-0.0084	0.0148	0.525592	-0.003866	0.006568
		rs4275621	A	G	0.618	0.0213674	0.00262221	0.6217	-0.006	0.0152	0.624908	0.001286	0.006766
		rs4310804	C	G	0.753	0.0181873	0.00295425	0.7196	0.0008	0.0165	0.750761	0.003601	0.007601
		rs4326350	C	G	0.507	0.0176137	0.00255297	0.5333	-0.026	0.0148	0.503131	-0.005244	0.006545
		rs4476253	G	A	0.76	0.0184862	0.00298319	0.759	-0.0037	0.0172	0.759946	0.006003	0.007691
		rs4543050	T	A	0.816	0.0222035	0.00328806	0.8266	-0.0167	0.0196	0.819392	0.002952	0.008536
		rs45444697	G	C	0.212	0.0196902	0.00311719	0.2076	0.02	0.0181	0.22052	-0.006241	0.007886
		rs4674916	C	A	0.672329	0.0180262	0.00271446	0.6698	-0.0224	0.0156	0.683404	-0.011457	0.007025
		rs4674993	A	G	0.8	0.0240053	0.00318518	0.8006	-0.0198	0.0184	0.800914	0.007685	0.008195
		rs4727189	C	T	0.344	0.0148604	0.00268202	0.332	-0.0176	0.0155	0.332899	0.006525	0.006933
		rs4752018	A	C	0.231	0.0188538	0.00302291	0.2257	-0.0204	0.0177	0.231409	0.000736	0.007788
		rs4759229	G	A	0.656	0.0155696	0.00268202	0.6598	-0.001	0.0155	0.648458	0.010839	0.006849
		rs4785187	A	G	0.223	0.0199772	0.00306077	0.2437	-0.0047	0.0172	0.222193	0.011261	0.007875
		rs4788676	T	C	0.771472	0.017745	0.00303434	0.7911	0.0346	0.0182	0.763856	0.011838	0.007782
		rs4790874	T	C	0.532	0.0174491	0.00255338	0.5119	-0.0116	0.0152	0.529452	-0.007211	0.006581
		rs4818005	G	A	0.419	0.020431	0.00264425	0.3802	0.0428	0.0152	0.428541	0.005504	0.006609
		rs4822102	C	T	0.382	0.0165428	0.00262221	0.4324	-0.0005	0.0148	0.384071	-0.001327	0.006726
		rs4837631	C	T	0.554	0.0153574	0.00256313	0.5419	0.0194	0.0147	0.547939	0.000456	0.006563
		rs4877285	G	A	0.331751	0.0181318	0.00270594	0.3289	0.0055	0.0157	0.316093	0.001628	0.007074
		rs4886207	T	C	0.363	0.0162467	0.00264954	0.3981	0.0446	0.015	0.357654	0.009443	0.006827
		rs4912332	T	C	0.491	0.0141209	0.00254856	0.5127	0.0114	0.0147	0.494648	0.004403	0.00655
		rs540860	G	A	0.543	0.0176086	0.00255762	0.5522	-0.0071	0.0148	0.544162	-0.009443	0.006573
		rs55786907	G	A	0.162492	0.0194452	0.00345369	0.1657	-0.0126	0.0197	0.153646	-0.008067	0.009066
		rs55913542	T	G	0.175	0.0185623	0.0033556	0.1796	0.0198	0.0192	0.178051	0.009637	0.008556
		rs55944129	T	C	0.733	0.0175654	0.00287996	0.7159	-0.0302	0.0194	0.734025	-0.002046	0.007392
		rs56208390	G	A	0.123	0.0215636	0.00387919	0.1307	0.0121	0.0219	0.118401	0.013587	0.01015
		rs56367474	C	T	0.696	0.0172975	0.00276982	0.692	-0.0171	0.0159	0.6854	-0.000308	0.00706
		rs56902655	T	G	0.864	0.0218628	0.00371678	0.8573	-0.0371	0.021	0.864401	-0.001677	0.009547
		rs57153235	T	G	0.682	0.01938	0.00274074	0.6688	-0.0261	0.0156	0.677895	-0.020859	0.007026
		rs58400863	G	A	0.653	0.0201719	0.00267653	0.6562	0.0141	0.0155	0.660505	-0.002101	0.00694
		rs586699	G	A	0.457	0.0148033	0.00255762	0.4497	0.01	0.0151	0.454333	0.006995	0.006571
		rs59537158	T	C	0.214	0.0224875	0.00310653	0.2091	0.0233	0.0182	0.225519	0.015805	0.007828
		rs6011779	C	T	0.194	0.0191766	0.00322763	0.2114	0.0487	0.0182	0.18993	0.002469	0.00835
		rs6050446	G	A	0.971	0.0544098	0.00761144	0.9686	-0.0125	0.0432	0.96673	0.025049	0.018366
		rs6058782	T	C	0.908	0.0297103	0.00441915	0.9071	-0.0208	0.0255	0.911134	0.001164	0.011505
		rs6073075	T	A	0.176	0.018704	0.00335394	0.1672	-0.0124	0.0198	0.17503	-0.018069	0.008671
		rs60833441	A	G	0.539	0.0142766	0.00255593	0.5373	0.023	0.0147	0.548957	0.002877	0.006575
		rs61533748	C	T	0.384	0.0174357	0.00261962	0.3982	-0.0007	0.015	0.39035	0.012848	0.006725
		rs61537885	T	C	0.962785	0.0400626	0.00694251				0.999193	-0.086048	0.187959
		rs61884449	T	C	0.149183	0.0199753	0.00357615	0.1736	-0.0304	0.0196	0.14931	-0.000637	0.009196
		rs61886926	C	T	0.616	0.0179401	0.00261962	0.5988	0.06	0.0149	0.607216	0.01562	0.006693
		rs619087	G	A	0.422	0.0142703	0.00257973	0.4566	0.0219	0.0148	0.42518	0.010429	0.006614
		rs61959481	G	A	0.79	0.0203442	0.00312803	0.7936	0.034	0.0187	0.788455	0.002451	0.008518
		rs62007780	G	T	0.584	0.0159133	0.00258488	0.5925	0.0071	0.0149	0.576161	-0.000706	0.006599
		rs62052916	A	T	0.9299	0.0319138	0.00499018	0.914	0.0319	0.0263	0.924837	0.017676	0.01245
		rs62098013	A	G	0.365322	0.01771	0.00264593	0.3694	-0.0101	0.0153	0.362114	0.007007	0.006869
		rs62106258	T	C	0.952671	0.045498	0.0060001	0.9603	0.0653	0.0399	0.95162	-0.004909	0.015237
		rs62137126	A	G	0.878906	0.0236911	0.00390536	0.8801	-0.0039	0.0226	0.879536	0.010681	0.010098
		rs62180324	G	A	0.788	0.0195167	0.00311719	0.7968	-0.0097	0.0184	0.781508	-0.00139	0.007961
		rs62193862	A	G	0.0999	0.0238463	0.00424879	0.1096	-0.0272	0.0242	0.102074	-0.025027	0.010944
		rs62246017	G	A	0.677361	0.0161695	0.00272537	0.7003	-0.0051	0.0161	0.68044	-0.001681	0.00708
		rs62340589	C	G	0.201	0.0174134	0.00317923	0.2102	0.0168	0.0182	0.205745	-0.010813	0.008124
		rs62618693	C	T	0.9572	0.0352724	0.00629463	0.9619	-0.0114	0.0393	0.954642	-0.008669	0.015697
		rs6265	C	T	0.812	0.0292755	0.00326089	0.8208	0.0333	0.0191	0.811424	0.004325	0.008361
		rs6437769	T	C	0.581	0.0142141	0.00258225	0.5532	0.013	0.0147	0.582047	-0.005442	0.006624
		rs6438436	T	C	0.816	0.024737	0.00328806	0.7966	0.0275	0.0184	0.817081	0.000497	0.008549
		rs644740	C	T	0.543	0.0140785	0.00255762	0.5619	0.0138	0.0148	0.535286	-0.002687	0.006563
		rs6452785	C	T	0.526	0.0268827	0.00255159	0.5406	-0.0521	0.0176	0.53656	0.004896	0.006568
		rs6474609	T	A	0.413269	0.0155887	0.00258736	0.4286	-0.0111	0.0149	0.412188	-0.000641	0.006689
		rs6497840	A	G	0.707	0.0227703	0.00286651	0.7204	-0.0142	0.0164	0.714242	0.00209	0.007244
		rs6568832	A	G	0.753851	0.018869	0.00295768	0.7403	0.001	0.0167	0.754805	0.00037	0.007595
		rs67050670	A	G	0.771	0.0202723	0.00303214	0.7832	-0.0205	0.0178	0.769983	0.015513	0.007791
		rs6730325	G	A	0.390218	0.0146358	0.00261188	0.3911	0.0424	0.015	0.39773	0.004001	0.006696
		rs6731872	G	T	0.826	0.0315977	0.00336069	0.8315	0.03	0.0195	0.828026	-0.007093	0.008657
		rs6750107	A	G	0.386875	0.0145651	0.00261598	0.4128	-0.0008	0.0149	0.387289	0.004134	0.00673
		rs6750529	T	C	0.744	0.0199074	0.00291936	0.7479	-0.0053	0.0169	0.736326	0.008526	0.00743
		rs6756212	C	T	0.465	0.033888	0.00255441	0.4966	-0.0005	0.0147	0.461579	0.001283	0.006565
		rs67777803	G	T	0.828	0.0246015	0.00337609	0.8321	0.0102	0.0197	0.827938	0.003864	0.008676
		rs6782116	C	T	0.585	0.0146502	0.00258578	0.6141	0.0265	0.0152	0.577411	0.004871	0.006654
		rs6874731	G	T	0.484	0.0153179	0.00254945	0.4746	-0.0062	0.0147	0.481616	-0.0094	0.006605
		rs6890961	C	T	0.376	0.0193109	0.00263031	0.3806	0.0216	0.0155	0.372364	0.006129	0.006767
		rs6932350	A	T	0.454655	0.0149684	0.00256329	0.4697	-0.0009	0.0169	0.454919	-0.004986	0.006569
		rs6936160	T	C	0.698	0.0201068	0.002775	0.6932	-0.0035	0.0159	0.693472	-0.001249	0.007102
		rs6948707	G	T	0.419	0.0243472	0.00258225	0.4239	0.011	0.0177	0.422672	-0.00073	0.006736
		rs6968380	G	A	0.319	0.0234192	0.00273354	0.3275	0.0196	0.0157	0.304924	0.013772	0.007134
		rs6986430	T	C	0.777623	0.0243377	0.00306383	0.7818	0.0237	0.0178	0.774127	0.011693	0.007816
		rs6993429	C	A	0.547	0.0190505	0.00255947	0.5354	-0.0532	0.0147	0.545436	-0.014817	0.006581
		rs7024924	C	T	0.174	0.0188918	0.00336069	0.1676	-0.0176	0.0197	0.176544	-0.004016	0.008585
		rs7026534	T	G	0.296179	0.016603	0.00279052	0.2919	-0.0143	0.0161	0.296274	-0.00812	0.007162
		rs7072776	A	G	0.288	0.0219747	0.00281357	0.2732	-0.011	0.0166	0.276613	0.011416	0.007342
		rs7134009	T	C	0.713	0.0157969	0.00288411	0.6965	-0.0121	0.016	0.720655	-0.007296	0.0073
		rs71367544	T	C	0.203	0.0205522	0.0031675	0.2125	0.0065	0.018	0.211376	0.010021	0.008015
		rs71592686	C	T	0.274	0.0207374	0.0028566	0.2791	0.0058	0.0163	0.280156	-0.016847	0.007295
		rs71602617	C	T	0.784	0.0177655	0.00317039	0.7528	0.0136	0.0171	0.789302	-0.009189	0.00805
		rs7188873	G	A	0.612998	0.0202958	0.00261582	0.6202	0.0027	0.0151	0.623811	0.009619	0.006755
		rs7192140	T	C	0.502	0.0168834	0.00254816	0.5256	0.0163	0.0147	0.508662	0.011201	0.006581
		rs72780746	T	C	0.827	0.025763	0.00336835	0.8322	0.0182	0.0196	0.831954	0.004964	0.008763
		rs72789626	T	A	0.864	0.0256431	0.00371678	0.8665	-0.0134	0.022	0.862094	0.006097	0.009542
		rs72790288	G	A	0.9718	0.0455318	0.00769627	0.9722	0.0157	0.047	0.970111	0.011622	0.019248
		rs72836318	T	C	0.754	0.0171223	0.00295829	0.7605	0.0008	0.0182	0.754063	-0.004234	0.007629
		rs72898831	A	G	0.845	0.0244159	0.00352046	0.849	0.0044	0.0205	0.839478	0.015461	0.008911
		rs72938304	G	A	0.887	0.0272051	0.00402432	0.8863	0.0327	0.0268	0.88181	-0.005106	0.01021
		rs73008357	A	C	0.879	0.0223095	0.00400046	0.8704	0.0063	0.022	0.880723	-0.000425	0.010119
		rs7333559	G	A	0.217	0.0232125	0.00309088	0.1995	0.0381	0.0186	0.209678	0.015449	0.008085
		rs73831818	G	A	0.057	0.0320435	0.00549541	0.0565	-0.0735	0.0321	0.062741	-0.018849	0.013478
		rs74697736	A	G	0.287239	0.0222963	0.00281579	0.2897	-0.0023	0.0162	0.288192	-0.012896	0.007221
		rs748832	G	A	0.371	0.0172142	0.00263743	0.376	-0.0061	0.0151	0.365021	-0.00213	0.006784
		rs7505855	C	T	0.414	0.0169818	0.00258669	0.421	-0.0073	0.0149	0.419713	0.003358	0.006651
		rs75210106	C	T	0.823324	0.0186594	0.00334056	0.7793	-0.0013	0.0183	0.828175	-0.001584	0.008677
		rs75674569	G	A	0.9003	0.0253377	0.00425258	0.9073	0.0709	0.0259	0.901219	0.01	0.011014
		rs75919030	T	C	0.733	0.0209664	0.00287996	0.7229	0.0021	0.0164	0.737653	0.000842	0.007464
		rs7600835	G	A	0.658	0.0151216	0.00268576	0.6702	0.0099	0.0158	0.654257	0.009919	0.006978
		rs7631379	C	T	0.206	0.0208014	0.00315028	0.1956	0.0437	0.0188	0.208682	0.010178	0.008044
		rs7640107	C	T	0.569211	0.014186	0.00257291	0.5606	0.0262	0.0148	0.575596	0.004082	0.006622
		rs76460663	C	G	0.958944	0.04235	0.00642109	0.9411	-0.0132	0.0333	0.959264	-0.009002	0.016817
		rs7657022	G	A	0.489	0.0182908	0.00254876	0.4961	0.0018	0.0146	0.49603	-0.001721	0.006549
		rs76608582	C	A	0.9511	0.0345493	0.0059078	0.9471	0.0169	0.0354	0.952511	-0.000449	0.016141
		rs76841737	C	G	0.897	0.0231488	0.00419159	0.8881	0.0022	0.0233	0.893343	0.001958	0.010591
		rs7696257	A	G	0.366	0.0153313	0.00264489	0.3792	-0.0071	0.0152	0.359451	0.001518	0.006875
		rs77215829	A	C	0.869	0.0240447	0.00378293	0.8638	0.0674	0.0258	0.86773	0.006157	0.010103
		rs77283305	G	A	0.694181	0.015196	0.00276519	0.7022	0.0362	0.016	0.683804	0.009723	0.007038
		rs7743165	G	T	0.495	0.0192559	0.00254827	0.4912	0.0121	0.0146	0.501431	0.007119	0.006542
		rs7802996	C	T	0.834	0.0208847	0.00342418	0.8407	-0.0025	0.0204	0.833431	-0.005314	0.008774
		rs7809303	G	A	0.675	0.0214188	0.00272019	0.6725	0.0131	0.0156	0.676222	-0.001662	0.006992
		rs7836565	C	T	0.282	0.0155084	0.00283144	0.2847	0.032	0.0162	0.283529	-0.001507	0.007248
		rs7867822	A	G	0.327	0.015097	0.00271589	0.3246	0.026	0.0156	0.325561	0.011962	0.00699
		rs7901883	G	A	0.769678	0.0192575	0.00302602	0.7756	-0.0003	0.0176	0.772928	0.016059	0.007794
		rs79180767	T	C	0.253	0.0200919	0.00293071				0.002518	-0.047386	0.110363
		rs7920501	T	A	0.535	0.0155168	0.00255441	0.5593	0.0103	0.0148	0.529729	0.006081	0.00657
		rs7921378	G	C	0.518	0.0233135	0.0025498	0.5205	-0.0116	0.0148	0.51942	-0.00485	0.00657
		rs7929518	G	A	0.773	0.0192363	0.00304152	0.7676	-0.0033	0.0173	0.780708	-0.000817	0.007911
		rs7943721	G	A	0.171	0.0212136	0.00338391	0.1701	0.0282	0.0198	0.166958	0.018505	0.008761
		rs79476395	G	A	0.0726	0.0333743	0.00491012	0.0634	-0.0182	0.0311	0.075579	0.004347	0.012488
		rs79631993	A	C	0.783719	0.0170343	0.0030946	0.7259	0.0211	0.0233	0.996999	-0.095361	0.094601
		rs7969559	A	G	0.287	0.0170159	0.00281649	0.2993	0.0391	0.0161	0.277697	0.002611	0.007304
		rs8005334	G	T	0.36	0.0166734	0.00265629	0.3237	0.033	0.0158	0.371582	0.009768	0.006767
		rs80054503	T	C	0.884	0.0241377	0.0040742	0.9879	-0.1659	0.1471	0.987788	-0.051701	0.044209
		rs8027457	C	T	0.511	0.0153138	0.00254876	0.5168	0.016	0.0147	0.51167	-0.009008	0.006547
		rs8050598	T	C	0.254117	0.0186698	0.00292645	0.2533	-0.0009	0.0172	0.25929	0.004175	0.007709
		rs8083764	G	T	0.693829	0.0159517	0.0027643	0.6853	0.017	0.0157	0.685545	-0.006899	0.007044
		rs8096225	C	A	0.703	0.0155245	0.00278829	0.7156	0.0224	0.0163	0.692752	-0.000257	0.007098
		rs8103660	C	T	0.354431	0.0158026	0.00266352	0.3709	0.0361	0.0151	0.359401	-0.009104	0.006828
		rs876793	T	C	0.650738	0.0179245	0.00273664	0.6624	0.0043	0.0156	0.645789	-0.013032	0.006858
		rs910912	T	C	0.261	0.0167699	0.00290609	0.2561	0.0175	0.0169	0.27056	-0.00846	0.007358
		rs925524	G	A	0.71	0.0155573	0.0028078	0.7099	-0.0092	0.0161	0.709252	-0.000949	0.007195
		rs9288999	A	G	0.735	0.0174411	0.00288687	0.7239	0.0055	0.0165	0.743855	-0.018955	0.007598
		rs9302604	G	A	0.435	0.0187095	0.00256995	0.4228	-0.0011	0.0149	0.438659	0.018272	0.006612
		rs9323328	A	G	0.463	0.014237	0.00255705	0.4872	-0.0123	0.0147	0.457337	0.008566	0.006573
		rs9331343	T	C	0.432	0.0141345	0.00257204	0.43	-0.0146	0.0152	0.423553	-0.006984	0.006636
		rs9423279	C	G	0.355	0.0185808	0.00266256	0.3693	-0.0198	0.0156	0.343165	5.3e-05	0.00702
		rs951740	A	G	0.625	0.0295409	0.00263171	0.6252	-0.0063	0.0151	0.622582	-0.015737	0.006757
		rs9538162	C	T	0.415874	0.0173792	0.00258499	0.4211	0.0011	0.0148	0.423728	0.003876	0.006627
		rs9540731	C	T	0.491	0.0177303	0.00254856	0.4994	0.015	0.0147	0.478474	0.007669	0.006546
		rs9545155	T	C	0.522	0.0160709	0.00255061	0.5234	-0.0016	0.0147	0.52361	0.008359	0.006552
		rs9627272	G	C	0.593	0.0154737	0.0025934	0.6176	0.0011	0.0156	0.595166	0.0102	0.006713
		rs963354	A	C	0.687	0.0150489	0.00274753	0.6776	0.0195	0.0157	0.67137	-0.00735	0.006979
		rs9787523	T	C	0.582	0.0156273	0.00258312	0.5701	-0.0167	0.0149	0.59184	0.000684	0.00672
		rs9826984	G	A	0.458	0.0140529	0.00255718	0.4708	-0.0013	0.0147	0.461798	0.001185	0.006566
		rs9841807	T	C	0.273	0.0162535	0.00285986	0.2911	0.0067	0.0165	0.276887	0.010226	0.007324
		rs9850597	G	A	0.184	0.018571	0.00328806	0.1946	0.0274	0.0186	0.180621	0.00511	0.008503
		rs986714	A	T	0.555	0.0160308	0.0025637	0.5597	0.0073	0.0147	0.552829	-0.002406	0.006588
		rs9922607	C	T	0.8	0.0221593	0.00318518	0.8247	-0.0573	0.0204	0.787052	0.000887	0.008073
		rs9936784	G	T	0.53418	0.0139895	0.00255412	0.5201	-0.0029	0.0147	0.526029	0.008864	0.006569
		rs9941217	C	G	0.647796	0.0185567	0.00266733	0.6463	0.0202	0.0154	0.638197	0.008145	0.006832
		rs9987376	T	G	0.425749	0.0204682	0.00257671	0.4068	-0.0012	0.0149	0.422206	-0.009214	0.006634
	CRP
		rs10027182	G	A	0.255954	0.0114942	0.00205513	0.2469	0.0284	0.0171	0.256086	-0.000677	0.007503
		rs10095930	T	C	0.582458	0.0266804	0.00205789	0.5603	0.0088	0.0149	0.582323	-0.009357	0.006665
		rs1037170	T	C	0.72273	0.0288202	0.00229644	0.6899	-0.0114	0.0159	0.722335	-0.010141	0.007331
		rs10453441	G	A	0.402029	0.0115347	0.00210262	0.4046	-0.004	0.0159	0.402311	0.010183	0.006685
		rs1052067	G	A	0.713747	0.0151045	0.00223945	0.7052	-0.0004	0.0161	0.714006	0.002597	0.007228
		rs1056441	C	T	0.673272	0.0225404	0.00222504	0.6953	0.0123	0.0159	0.673568	-0.002424	0.006976
		rs10752652	C	T	0.516883	0.018369	0.00209335	0.5181	0.0016	0.0147	0.516749	0.006397	0.006603
		rs10755296	C	G	0.707795	0.0176523	0.00214889	0.7192	-0.0027	0.0164	0.707941	-0.004722	0.007232
		rs10760691	G	A	0.382339	0.0168382	0.00222839	0.3792	-0.0114	0.0154	0.382205	-0.000193	0.006925
		rs10794644	G	C	0.315073	0.012233	0.00219097	0.2906	-0.0054	0.0162	0.315243	0.002118	0.007053
		rs10810455	C	G	0.558611	0.0133214	0.00201966	0.5456	-0.0186	0.0147	0.558732	0.0102	0.006595
		rs10848035	G	T	0.271459	0.0146307	0.00233223	0.2822	0.0011	0.0164	0.271492	-0.00364	0.007375
		rs10957159	G	A	0.900369	0.018806	0.00337367	0.8875	-0.0098	0.0234	0.900293	-0.0059	0.010904
		rs11000760	A	G	0.584476	0.0139695	0.00193471	0.5375	0.0071	0.0148	0.584477	-0.010155	0.006641
		rs11001477	A	T	0.867321	0.016042	0.00271678	0.8823	0.0032	0.0231	0.867196	0.001892	0.009687
		rs11078597	T	C	0.81363	0.019082	0.0026324	0.8106	-0.0162	0.0187	0.813682	-0.012176	0.008391
		rs11083166	G	T	0.480939	0.0120503	0.00214721	0.4781	-0.004	0.0147	0.481037	-1.2e-05	0.006584
		rs11128901	C	G	0.621665	0.011155	0.00202028	0.6186	0.0279	0.0151	0.621262	0.008981	0.006735
		rs111363146	C	T	0.137974	0.0162846	0.00283913	0.1202	-0.0101	0.023	0.13792	-0.005344	0.009501
		rs11138311	T	G	0.900959	0.0186257	0.00330818	0.9038	-0.0294	0.0253	0.900927	0.001824	0.01094
		rs111435864	T	C	0.955224	0.0373335	0.00487045	0.9335	0.0385	0.0309	0.955084	0.013704	0.016185
		rs11158975	A	C	0.713519	0.013846	0.00218202	0.7149	-0.0295	0.0255
		rs11227395	C	A	0.238997	0.0181165	0.00246662	0.2231	-0.0038	0.0177	0.238787	-0.004901	0.007699
		rs114451718	C	T	0.013992	0.108864	0.00980152	0.0345	0.0626	0.051	0.013917	0.082683	0.031364
		rs114733917	C	G	0.023203	0.0681668	0.00697965	0.0216	-0.0045	0.0511	0.023099	0.032818	0.02231
		rs114947103	C	T	0.17423	0.0157454	0.00270722	0.2044	-0.0066	0.0186	0.17444	0.007633	0.008632
		rs115462819	T	C	0.028866	0.0374243	0.00636343	0.0276	-0.0739	0.0533	0.02886	-0.02617	0.019503
		rs116073407	A	G	0.014677	0.0706692	0.00879446	0.0143	0.0565	0.0644	0.014706	-0.037635	0.027565
		rs116424768	A	C	0.012726	0.0652923	0.00915277	0.0121	0.0664	0.0805	0.012764	-0.002403	0.029259
		rs11648192	C	T	0.564699	0.016648	0.00203524	0.5657	-0.0349	0.0153	0.564727	0.002249	0.006859
		rs11652684	T	G	0.801704	0.0145336	0.00247641	0.8028	0.0275	0.0185	0.801538	0.027105	0.008209
		rs11666245	G	A	0.95332	0.0365132	0.00472808	0.9563	-0.0754	0.0362	0.953223	0.021403	0.015485
		rs11681145	G	A	0.702394	0.0147622	0.00216585	0.7038	0.0312	0.0161	0.702217	0.003038	0.007143
		rs11693537	A	G	0.419615	0.0140196	0.00200918	0.4038	0.0162	0.015	0.419587	0.013812	0.006637
		rs116971887	G	T	0.954751	0.11664	0.00497602	0.962	-0.0014	0.0397	0.954878	-0.029558	0.015962
		rs11708067	G	A	0.244795	0.0146379	0.0024323	0.2192	-0.0088	0.0182	0.244904	0.00877	0.007605
		rs117211511	A	G	0.04365	0.0389331	0.0050048	0.0417	-0.0026	0.0383	0.043455	-0.015329	0.016338
		rs117264457	A	G	0.024978	0.0914817	0.00653893	0.0229	0.0297	0.0606	0.024896	-0.001753	0.020984
		rs117368206	C	T	0.979905	0.0602134	0.0072289	0.9826	0.0807	0.0595	0.979864	0.036295	0.023227
		rs117783785	A	G	0.986786	0.0542155	0.00892743	0.9804	0.0522	0.0648	0.986768	0.009849	0.028635
		rs11928797	C	A	0.882698	0.0200831	0.00336223	0.8832	0.0167	0.0231	0.882922	-0.000345	0.01018
		rs12077265	T	G	0.845135	0.0524344	0.00279738	0.8524	0.0034	0.0256
		rs12141189	T	C	0.754196	0.0218773	0.00232737	0.7368	-0.0207	0.0167	0.754176	0.005909	0.007589
		rs12231235	G	A	0.573129	0.0261245	0.0020505	0.575	0.0109	0.0149	0.573281	-0.001126	0.006622
		rs12280456	T	C	0.91208	0.0213036	0.00368442	0.9139	0.0194	0.0264	0.912106	-0.004297	0.011612
		rs12357890	G	A	0.558227	0.0145353	0.00211187	0.5631	0.0236	0.0183
		rs12448756	A	G	0.805975	0.0237551	0.00256309	0.7902	0.0259	0.018	0.806155	0.008686	0.008275
		rs12466485	T	A	0.210804	0.0150776	0.0025021	0.2082	-0.0102	0.0182	0.210641	0.010944	0.008017
		rs12517168	G	A	0.543803	0.0118451	0.00192906	0.5266	-0.0083	0.0147	0.543424	0.003232	0.006561
		rs1260326	T	C	0.392838	0.0745916	0.00207336	0.3637	-0.0095	0.0153	0.393127	0.005359	0.006691
		rs12605964	T	C	0.622451	0.0115768	0.00204007	0.6369	0.0065	0.0182
		rs12620844	C	T	0.430282	0.0142082	0.00219039	0.4368	-0.0123	0.0149	0.430333	-0.020056	0.006664
		rs12679106	G	T	0.289944	0.0136032	0.00225813	0.2857	-0.0142	0.0163	0.290048	-0.004812	0.007241
		rs12712928	C	G	0.170087	0.0162951	0.0026113	0.1625	-0.0166	0.0201	0.170157	0.006307	0.008778
		rs12714415	T	C	0.8377	0.0241128	0.00272316	0.8388	0.0279	0.02	0.837445	-0.007134	0.009013
		rs12716871	G	C	0.444031	0.0128092	0.00218296	0.4605	0.0128	0.0148	0.444094	0.006199	0.006646
		rs12735458	A	G	0.986465	0.0569417	0.00881079	0.9842	-0.1385	0.0603	0.986415	0.026561	0.028818
		rs12828693	T	C	0.209377	0.0145466	0.00256941	0.2018	-0.002	0.0183	0.20938	0.003271	0.00802
		rs1290898	A	G	0.060767	0.024222	0.00433892	0.0623	0.019	0.0304	0.060739	0.009679	0.013665
		rs1292067	G	T	0.625446	0.0210831	0.00205362	0.6315	0.0105	0.0152	0.625347	0.007321	0.006765
		rs12966114	T	G	0.574521	0.0126201	0.00210745	0.5652	0.0094	0.0148	0.574416	0.004574	0.00665
		rs12992747	A	C	0.227279	0.0159919	0.00235903	0.2217	-0.0035	0.0178	0.227329	-0.007585	0.00782
		rs12992995	C	A	0.724774	0.0142135	0.00238896	0.7332	0.0042	0.0167	0.724515	0.015367	0.007339
		rs13021948	A	G	0.020934	0.0383351	0.0065535	0.0182	-0.0264	0.0565	0.020885	0.015574	0.02332
		rs13058527	G	A	0.742578	0.0144031	0.00220334	0.776	-0.0165	0.0177	0.742608	-0.006567	0.007519
		rs13066686	C	A	0.591866	0.0135334	0.00200772	0.588	-0.0065	0.0149	0.592119	-0.006549	0.006676
		rs13108218	G	A	0.618081	0.0130776	0.00209432	0.6325	0.0089	0.0153	0.617966	0.003046	0.006788
		rs13227497	A	T	0.159578	0.016194	0.00279371	0.157	0.0023	0.0204	0.159676	-0.00555	0.008988
		rs13416992	A	C	0.397097	0.0126311	0.00212995	0.3936	0.0436	0.015	0.396909	0.004603	0.006698
		rs1353792	C	A	0.239354	0.0176553	0.0022706	0.2251	-0.009	0.0176	0.23927	-0.00726	0.007675
		rs139136389	T	C	0.021631	0.0705787	0.00753855	0.0196	0.0697	0.0702	0.02163	-0.001337	0.025094
		rs1412444	T	C	0.338823	0.0271897	0.00218074	0.3664	0.013	0.0152	0.339135	0.004032	0.006899
		rs141737681	C	T	0.987535	0.15044	0.00912539	0.9799	0.0816	0.0593	0.987513	0.004426	0.029865
		rs1441043	G	A	0.746015	0.0142456	0.00230104	0.7219	0.0218	0.0165	0.745627	0.008475	0.007525
		rs1441169	A	G	0.474983	0.021136	0.00208378	0.4617	-0.0074	0.0147	0.474801	-0.002085	0.006555
		rs144970957	T	C	0.978127	0.109475	0.0070795	0.9724	0.0455	0.0471	0.978243	-0.032199	0.0229
		rs146396094	G	A	0.017276	0.043943	0.00757809	0.0235	0.0732	0.0506	0.017249	-0.004217	0.025573
		rs1476698	G	A	0.369462	0.0195591	0.00210248	0.3826	-0.0029	0.0151	0.369432	0.008542	0.006775
		rs148933445	A	G	0.021989	0.089174	0.00738627	0.0217	-0.0564	0.0544	0.021987	0.025291	0.023938
		rs1490384	C	T	0.501916	0.0288618	0.0020556	0.4943	0.004	0.0146	0.501826	0.003666	0.006543
		rs1492914	C	T	0.75216	0.0139192	0.00221882	0.7452	0.0423	0.0168	0.752182	0.010242	0.00759
		rs1495017	A	C	0.751918	0.0130231	0.00224649	0.7281	-0.0153	0.0166	0.751946	0.004104	0.007613
		rs149523036	G	A	0.988377	0.0700766	0.00902195	0.9884	-0.0163	0.0827	0.988422	0.027656	0.031416
		rs1495745	T	G	0.274652	0.014178	0.00207833	0.29	0.0166	0.0161	0.27458	0.021417	0.007336
		rs149647262	T	C	0.89801	0.0215466	0.00368421	0.8855	0.0232	0.0296
		rs150844304	C	A	0.024714	0.0769327	0.00652056	0.0256	-0.0853	0.0532	0.024668	0.031256	0.021085
		rs1532085	A	G	0.386461	0.0149827	0.00204819	0.3932	-0.008	0.015	0.386451	0.006241	0.006718
		rs1545536	C	T	0.780413	0.0202871	0.00227993	0.7764	0.0088	0.0176	0.780029	0.001547	0.0079
		rs1546721	T	C	0.621092	0.0112037	0.00202996	0.596	0.0086	0.015	0.620793	0.002086	0.006748
		rs1570868	C	T	0.575834	0.0194399	0.00197591	0.5466	0.0139	0.0148	0.575508	-0.002555	0.006617
		rs1635852	T	C	0.492366	0.0133721	0.00196554	0.5025	0.0264	0.0147	0.493038	0.001407	0.006534
		rs16842320	C	A	0.02413	0.105535	0.00664386	0.0256	-0.1138	0.0466	0.024187	-0.000599	0.021385
		rs1693456	A	G	0.41926	0.012824	0.00210632	0.4543	0.014	0.0148	0.419099	0.006627	0.006623
		rs17105232	A	G	0.248659	0.013971	0.00225606	0.2506	0.0283	0.017	0.248676	0.000485	0.007603
		rs17417252	G	A	0.25748	0.0141848	0.00242169	0.2677	0.0006	0.0166	0.257494	0.000627	0.007474
		rs174373	T	C	0.208202	0.0159507	0.00262553	0.2343	0.0363	0.0174	0.208359	0.00897	0.008059
		rs17616063	A	G	0.924303	0.129406	0.00384823	0.898	-0.0404	0.0258	0.924268	-0.002147	0.01237
		rs17854914	G	A	0.140627	0.0179618	0.00284387	0.143	-0.0149	0.0211	0.140617	-0.010548	0.009405
		rs178835	A	T	0.559218	0.0138357	0.00188568	0.5654	0.0431	0.0148	0.559145	0.024167	0.00659
		rs1800693	T	C	0.59831	0.0198902	0.00201084	0.603	0.0177	0.015	0.598119	-0.004186	0.006665
		rs1800919	A	C	0.236563	0.0209994	0.00242113	0.2311	-0.0043	0.0255
		rs1800961	C	T	0.968688	0.107274	0.0058619	0.9574	-0.1135	0.0372	0.968618	-0.004844	0.018747
		rs185575165	A	T	0.279921	0.0185077	0.00233717	0.2793	0.0093	0.0256
		rs1880241	A	G	0.506464	0.0238533	0.00204248	0.5496	-0.0086	0.0148	0.506539	0.004626	0.006555
		rs1886008	T	C	0.887629	0.0203264	0.0034439	0.8724	-0.022	0.0224	0.887498	0.000563	0.01034
		rs1905505	A	G	0.283651	0.0188768	0.0022163	0.2856	-0.008	0.0162	0.283357	0.000968	0.00725
		rs1933736	C	T	0.401051	0.0184113	0.00193599	0.4205	-0.0156	0.0148	0.401159	-0.006913	0.006673
		rs1975190	T	C	0.841615	0.0171703	0.00304497	0.8198	0.0196	0.0194	0.841664	0.003682	0.009052
		rs2011689	A	G	0.389438	0.0128969	0.00220749	0.3829	0.0268	0.0151	0.389497	0.006356	0.006709
		rs2030291	A	T	0.612587	0.0129979	0.00211815	0.6201	0.0344	0.0152	0.612595	0.019579	0.006715
		rs204914	T	C	0.046771	0.0589887	0.00491868	0.0446	-0.034	0.0363	0.046752	-0.000316	0.01553
		rs2068888	G	A	0.550337	0.016791	0.00200339	0.5431	-0.0135	0.0147	0.550366	-0.014751	0.006571
		rs2075803	A	G	0.444627	0.0125828	0.00201892	0.4326	0.0093	0.0148	0.44469	-0.007499	0.006576
		rs2107135	A	T	0.224805	0.014422	0.00254932	0.2275	0.0062	0.0217	0.224812	0.010129	0.008055
		rs2110944	C	T	0.530851	0.0154024	0.00200479	0.506	-0.0008	0.0147	0.530688	-0.009966	0.006575
		rs2154384	C	T	0.630554	0.120384	0.00207649	0.5917	0.0232	0.015	0.630396	0.005481	0.006773
		rs2161037	A	G	0.545166	0.0226072	0.00206934	0.5539	0.0106	0.0148	0.545136	0.004551	0.006619
		rs2161374	C	T	0.513785	0.0170498	0.0020438	0.5054	-0.0242	0.0151	0.513849	0.001889	0.006545
		rs2207132	A	G	0.033006	0.0470076	0.00559522	0.0529	-0.0029	0.0347	0.032908	0.007756	0.01833
		rs2239222	G	A	0.348475	0.0333438	0.00209187	0.3621	-0.0141	0.0153	0.34876	0.004289	0.00691
		rs2239704	C	A	0.615608	0.0163675	0.00212598	0.623	-0.0028	0.0181	0.615463	-0.00333	0.006718
		rs2250010	T	C	0.809894	0.0210306	0.00254655	0.8103	-0.0101	0.0187	0.809971	0.00434	0.008333
		rs2269434	T	C	0.653244	0.0243335	0.00215887	0.6247	0.0094	0.0153	0.653233	0.000751	0.006862
		rs2269841	G	A	0.281482	0.0210525	0.00233463	0.2845	-0.0029	0.0165	0.281127	-0.00345	0.007277
		rs2301275	G	A	0.197141	0.0177551	0.00246647	0.1922	-0.0277	0.0223	0.197076	0.007695	0.008217
		rs2393794	C	T	0.186359	0.0367245	0.00260399	0.1744	-0.0334	0.0195	0.186276	0.008703	0.008476
		rs2432195	T	C	0.826763	0.0171231	0.002752	0.8245	0.0274	0.0192	0.827005	0.024422	0.00865
		rs245768	C	A	0.690036	0.0137615	0.00211726	0.6781	-0.0116	0.0157	0.69029	0.001055	0.007074
		rs2472682	A	C	0.343558	0.0120357	0.00214695	0.3609	-0.0042	0.0153	0.344018	0.007754	0.006909
		rs2494097	A	G	0.158003	0.0160152	0.00275114	0.1303	0.0016	0.0228	0.158172	0.011798	0.008976
		rs2542170	C	T	0.572658	0.0219222	0.00204578	0.5837	-0.0166	0.0149	0.572506	-0.014171	0.006614
		rs2638315	G	C	0.817958	0.0223429	0.00260745	0.8267	0.0216	0.0194	0.818095	0.014074	0.00846
		rs2681780	T	C	0.51339	0.0200158	0.00200495	0.478	0.0432	0.0148	0.512996	-0.003896	0.006554
		rs2700938	C	T	0.376574	0.0235316	0.00208031	0.3684	-0.0276	0.0152	0.376447	-0.003313	0.006755
		rs2740479	A	G	0.678501	0.0157319	0.00223276	0.7051	-0.0146	0.0162	0.678407	-0.009502	0.007025
		rs2808474	T	C	0.776978	0.0139384	0.00251826	0.7827	0.0175	0.0178	0.776825	-0.007229	0.007857
		rs2823674	T	G	0.433841	0.0113257	0.0020725	0.4309	0.0235	0.0149	0.433795	0.001551	0.006638
		rs2836882	G	A	0.733323	0.0323208	0.00229671	0.7321	-0.0255	0.0166	0.7334	0.003026	0.007408
		rs28601761	C	G	0.580115	0.0200175	0.0020768	0.5807	-0.0141	0.0149	0.580662	-0.002332	0.006701
		rs288183	T	G	0.824809	0.0155055	0.00268223	0.8254	0.0136	0.0193	0.824748	-0.008469	0.008642
		rs2882485	G	A	0.530922	0.0125357	0.00206504	0.5293	-0.018	0.0147	0.530669	-0.013473	0.00656
		rs2927447	C	T	0.089204	0.0309987	0.00350382	0.0889	0.0019	0.0263	0.089239	0.01276	0.011613
		rs2957664	A	G	0.498947	0.0133918	0.00204624	0.4797	-0.0109	0.0146	0.499052	-0.003692	0.006558
		rs2961111	T	C	0.165224	0.016514	0.0026678	0.163	-0.044	0.02	0.165093	-0.006263	0.008821
		rs2965164	T	C	0.345331	0.0264121	0.0021155	0.3344	0.0077	0.0158	0.345511	0.003217	0.006876
		rs3095122	A	G	0.58758	0.0114906	0.00202245	0.6044	-0.0015	0.015	0.587651	-0.014447	0.006655
		rs3125326	C	A	0.609129	0.0131543	0.00220047	0.6186	-0.0157	0.0151	0.609229	-0.000791	0.006767
		rs33951980	C	T	0.869451	0.0307843	0.00295423	0.8705	-0.0087	0.0222	0.869531	-0.000199	0.009705
		rs340005	A	G	0.620307	0.0315494	0.00210311	0.6509	0.0095	0.0154	0.620353	-0.001205	0.006729
		rs34284056	C	A	0.723316	0.014644	0.00232753	0.7417	0.0007	0.0169	0.723567	0.015923	0.007329
		rs34415150	G	A	0.184126	0.0399601	0.00262046	0.1703	0.0756	0.0241	0.18401	0.001918	0.008512
		rs34761529	C	T	0.795183	0.0150896	0.00257172	0.8177	0.0405	0.0193	0.795182	0.034603	0.008128
		rs34874378	G	A	0.954126	0.0483231	0.00496737	0.929	-0.0177	0.0308	0.954022	0.003689	0.01587
		rs352126	T	C	0.335257	0.0116444	0.00211978	0.3366	0.0005	0.016	0.33522	-0.004752	0.00709
		rs35881303	A	G	0.42101	0.0135732	0.00205185	0.378	0.0131	0.0156	0.420895	-0.004165	0.006627
		rs36049560	G	A	0.31873	0.018486	0.00216635	0.3127	0.0005	0.0159	0.31897	0.005962	0.007073
		rs3733892	A	C	0.640286	0.0162264	0.00201436	0.6214	-0.0073	0.0179
		rs3746778	G	A	0.579478	0.0131675	0.00213628	0.6158	0.0146	0.0155	0.579349	-0.004051	0.006805
		rs3751143	A	C	0.822562	0.0196286	0.00262579	0.8411	0.0335	0.0203	0.822573	-0.002907	0.008577
		rs3785568	T	C	0.80023	0.0150268	0.00254038	0.8105	0.0338	0.0189	0.800067	-0.004079	0.008253
		rs3789988	G	A	0.977443	0.0431909	0.00651124	0.977	0.0298	0.0491	0.977405	-0.01548	0.022157
		rs3808348	C	T	0.792862	0.0219868	0.00254627	0.7711	-0.0021	0.0176	0.79302	-0.00034	0.008081
		rs385417	A	C	0.383066	0.0153366	0.00211962	0.3777	-0.0039	0.0154	0.382903	0.012953	0.006738
		rs3856270	G	C	0.521584	0.0177088	0.00209216	0.53	0.001	0.0153
		rs4018180	G	A	0.932322	0.0298279	0.00399359	0.9169	0.0386	0.0283
		rs4084164	A	G	0.392942	0.0132695	0.00213412	0.3933	-0.0229	0.0152	0.392916	-0.011	0.006798
		rs41290108	C	G	0.039662	0.0544411	0.00520062	0.0368	-0.0577	0.0398	0.039616	-0.015029	0.016888
		rs4148155	A	G	0.885393	0.0221716	0.00324915	0.8914	0.0422	0.0239	0.885723	-0.007428	0.010267
		rs41523449	G	A	0.834713	0.0211008	0.00283088	0.832	-0.0234	0.0207	0.834861	-0.012838	0.009195
		rs420957	T	G	0.328549	0.0156986	0.0023128	0.3209	0.0128	0.0158	0.32842	0.00792	0.006989
		rs424539	G	C	0.379561	0.0127715	0.00217576	0.3726	0.016	0.0152	0.379873	0.013868	0.006747
		rs4255379	A	G	0.607021	0.0525035	0.00204484	0.6334	-0.0212	0.0153	0.607059	-0.004799	0.006705
		rs4266763	G	A	0.426809	0.018751	0.00210102	0.4301	0.0014	0.0148	0.426944	-0.004185	0.006603
		rs429358	T	C	0.8442	0.26396	0.00278494	0.8325	-0.1316	0.0199	0.844087	-0.005358	0.009019
		rs4431051	C	T	0.550398	0.0126746	0.00197178	0.576	0.0319	0.0148	0.550469	0.012922	0.006581
		rs4516268	C	A	0.805175	0.0139919	0.00247369	0.7831	0.012	0.0179	0.805164	-0.018592	0.008281
		rs4535048	C	T	0.897171	0.0229098	0.0034502	0.845	-0.0053	0.0219	0.897267	0.01096	0.011004
		rs4641306	T	G	0.976077	0.0562066	0.00683332	0.9798	-0.0355	0.0537	0.976083	0.014348	0.021662
		rs469882	A	C	0.80332	0.0353097	0.00256301	0.801	0.0025	0.0184	0.803357	-0.00075	0.008246
		rs4704780	C	A	0.086269	0.0227696	0.00349078	0.0775	-0.0251	0.0277	0.086172	-0.01223	0.011672
		rs4714508	G	A	0.344781	0.0166316	0.00208745	0.3688	-0.0219	0.0152	0.344788	0.008063	0.006918
		rs4755720	C	T	0.392505	0.0161336	0.0020858	0.3786	0.02	0.0151	0.392285	-0.002439	0.006722
		rs4767938	C	T	0.371864	0.0280127	0.00210635	0.3678	-0.0091	0.0152	0.371857	-0.006335	0.006778
		rs4788867	C	T	0.712391	0.0141131	0.00214483	0.72	-0.0082	0.0164	0.712237	0.001038	0.007214
		rs480958	G	A	0.363684	0.0120225	0.00209372	0.3476	-0.0008	0.0157	0.363933	-0.008765	0.006809
		rs4865540	A	C	0.157459	0.0175623	0.00273935	0.183	-0.0061	0.0196	0.157503	0.006915	0.009036
		rs4871827	A	G	0.325947	0.0140335	0.00215194	0.3143	0.0028	0.0158	0.32579	0.003813	0.006973
		rs4876992	C	T	0.482953	0.0124346	0.0020698	0.4973	-0.0241	0.0147	0.483062	-0.002363	0.006557
		rs55709272	C	T	0.436962	0.0427795	0.001993	0.4071	0.0039	0.015	0.437175	-0.001667	0.006604
		rs55855238	C	T	0.650633	0.0243406	0.00210738	0.6318	0.0018	0.0155	0.650365	-0.000326	0.006856
		rs55981844	T	C	0.700021	0.0196074	0.00222831	0.6985	0.0115	0.0185	0.700068	0.003695	0.007145
		rs56094641	G	A	0.403388	0.0224507	0.00210551	0.4155	0.0102	0.0149	0.402948	-0.013983	0.006668
		rs56189574	A	G	0.56084	0.0188302	0.00198606	0.5849	-0.0018	0.015	0.560706	-0.009454	0.006616
		rs56960368	C	G	0.191059	0.0158818	0.00250918	0.2041	0.0162	0.0184	0.19118	0.009841	0.00839
		rs58287327	A	G	0.254125	0.015526	0.00242479	0.2768	-0.0299	0.0166	0.254292	-0.014	0.007556
		rs58542926	T	C	0.075179	0.0388777	0.00371803	0.0763	0.0318	0.0278	0.075139	0.018798	0.012415
		rs601338	A	G	0.510362	0.0227955	0.00210601	0.4472	0.0024	0.0148	0.510196	0.001142	0.006566
		rs6020459	C	T	0.288392	0.0176067	0.00224366	0.3055	0.0013	0.016	0.288443	0.009154	0.007244
		rs6072279	A	G	0.473312	0.0133158	0.00194349	0.4842	-0.0134	0.0146	0.473679	-0.001606	0.006556
		rs6073958	T	C	0.801378	0.0296491	0.00258969	0.8011	0.0271	0.0184	0.80132	0.005759	0.008194
		rs6090103	C	T	0.812642	0.015086	0.00269113	0.8064	-0.0191	0.0243
		rs6138537	G	A	0.505181	0.0151789	0.00210081	0.5157	0.0084	0.0147	0.50471	-0.001554	0.006551
		rs613872	T	G	0.826476	0.0154102	0.0026783	0.8352	0.0089	0.0197	0.826251	0.017219	0.008639
		rs61542988	C	T	0.753952	0.0259027	0.00227242	0.7536	-0.0159	0.017	0.754033	0.014145	0.007626
		rs61812598	G	A	0.590829	0.0914524	0.00204626	0.6306	-0.0003	0.0152	0.590654	0.005707	0.006639
		rs61821567	A	C	0.032299	0.0548272	0.00590248	0.0311	0.0154	0.0451	0.032215	-0.019005	0.018993
		rs62011286	G	A	0.658013	0.0145723	0.00212887	0.6374	-0.0029	0.0153	0.658103	0.008981	0.006904
		rs62111724	T	C	0.63405	0.0111546	0.00198573	0.6289	-0.0105	0.0157
		rs62204977	T	C	0.028201	0.0344758	0.00615871	0.0303	0.0322	0.0541	0.028078	-0.000876	0.019813
		rs62244890	T	C	0.585	0.0107503	0.00196252	0.6092	-0.003	0.0151	0.585154	0.001485	0.006643
		rs62389532	A	G	0.946477	0.0310339	0.0043065	0.9198	0.0535	0.0287	0.946465	0.009115	0.014507
		rs6265	C	T	0.811757	0.0227799	0.00256914	0.8208	0.0333	0.0191	0.811424	0.004325	0.008361
		rs635634	T	C	0.183762	0.0300881	0.00258188	0.1975	-0.0214	0.0189	0.183866	0.015482	0.008484
		rs6486122	T	C	0.690699	0.0285663	0.00217762	0.6286	0.0037	0.0153	0.690692	0.002928	0.007069
		rs6501207	T	C	0.267692	0.0295677	0.00235043	0.2918	-0.0041	0.0168	0.267606	-0.018081	0.007574
		rs6509155	C	G	0.716108	0.0162819	0.00216051	0.6758	-0.0142	0.0159	0.716154	0.006113	0.007266
		rs6519133	T	C	0.606359	0.0321303	0.00208947	0.6065	0.0208	0.0151	0.60636	-0.014625	0.0067
		rs653170	T	C	0.359272	0.0122604	0.00205446	0.3871	0.0099	0.0151	0.359015	0.008393	0.006818
		rs654912	T	C	0.308295	0.0141782	0.00222476	0.3239	-0.0089	0.0194
		rs6591188	C	T	0.340324	0.0122875	0.0021604	0.3755	-0.0093	0.0152	0.340517	-0.001351	0.006902
		rs663015	C	T	0.341829	0.0188773	0.00214489	0.3154	0.0039	0.0159	0.341841	0.010752	0.006889
		rs6705820	A	G	0.497801	0.0118193	0.00216501	0.5403	-0.018	0.0148	0.497983	-0.007983	0.006588
		rs674833	G	A	0.77388	0.0148661	0.00239453	0.7719	-0.0139	0.0175	0.774063	0.000926	0.007838
		rs67514550	T	C	0.061784	0.0223114	0.00393417	0.0678	-0.0152	0.0298	0.061827	0.009251	0.013747
		rs6792725	A	G	0.306899	0.0171704	0.00231833	0.3593	0.0034	0.0158	0.306984	-0.002337	0.007304
		rs68100606	G	A	0.768166	0.0143543	0.0021811	0.7588	-0.0025	0.0171	0.76817	0.003827	0.007745
		rs6816467	C	T	0.041729	0.0308375	0.00537913	0.0404	0.1139	0.0444	0.04164	0.015867	0.016881
		rs6840517	G	A	0.561987	0.0121107	0.00197237	0.5227	-0.0174	0.0148	0.56202	-0.001214	0.006608
		rs6845703	A	G	0.662439	0.0150625	0.00222316	0.6674	0.0026	0.0155	0.662405	-0.006005	0.006915
		rs687339	C	T	0.227837	0.0257586	0.00246385	0.2093	0.0431	0.0181	0.2279	0.001282	0.007802
		rs6905544	G	A	0.600832	0.0166444	0.00214096	0.6258	0.0212	0.0151	0.600981	0.000346	0.006692
		rs6920220	A	G	0.221877	0.0211492	0.00245591	0.2082	0.0228	0.018	0.221781	0.006805	0.007849
		rs6961634	G	A	0.851052	0.0273754	0.00294736	0.8251	-0.0163	0.0199	0.850975	-0.022437	0.009196
		rs6962836	G	A	0.139282	0.0207826	0.00283731	0.1566	-0.0563	0.0206	0.139291	-0.007551	0.009569
		rs7008413	A	C	0.882498	0.0366631	0.00302485	0.8588	0.0392	0.0216	0.882366	-0.004597	0.010181
		rs7012637	A	G	0.474637	0.0474771	0.00203123	0.48	-0.0184	0.0148	0.474738	-0.01331	0.006594
		rs704017	A	G	0.428254	0.0185451	0.00209625	0.3975	0.0215	0.0151	0.428187	0.009798	0.006605
		rs7084062	G	A	0.489433	0.016201	0.0021001	0.53	-0.0093	0.015	0.489639	0.000414	0.006616
		rs71322200	A	C	0.094323	0.0200554	0.00337618	0.1124	0.0055	0.0236	0.09425	0.018961	0.011198
		rs71414197	C	T	0.054523	0.0263893	0.00443098	0.055	-0.0328	0.0331	0.054493	0.005106	0.014417
		rs7171864	A	G	0.659307	0.0122645	0.00210853	0.6763	-0.0122	0.0157	0.659292	-0.011277	0.006934
		rs7241918	T	G	0.822203	0.014895	0.00269827	0.818	0.0302	0.0191	0.822411	-0.004653	0.008592
		rs72636644	A	G	0.117385	0.0174148	0.00306616	0.1262	0.0285	0.0223	0.117313	0.015428	0.010251
		rs72654472	T	G	0.026986	0.076407	0.00621551	0.0246	-0.0336	0.0478	0.027047	-0.008092	0.020149
		rs72694393	G	T	0.519148	0.0161559	0.00210976	0.546	0.0125	0.0152
		rs72732974	T	C	0.082871	0.0264328	0.00405269	0.071	-0.0173	0.0307	0.082672	-0.006624	0.012105
		rs72743115	A	C	0.958229	0.047004	0.00499446	0.9475	-0.0069	0.0338	0.958248	0.01021	0.016353
		rs7280982	A	G	0.220582	0.0182657	0.00258715	0.2217	-0.0458	0.0177	0.220315	-0.007531	0.007905
		rs72837690	C	T	0.348881	0.0121717	0.00208613	0.3803	0.0105	0.0152	0.348643	-0.004271	0.00688
		rs728538	G	T	0.166942	0.0424443	0.00275211	0.1696	0.0002	0.0199	0.166915	0.003752	0.008815
		rs7303035	T	C	0.504745	0.0174728	0.00210149	0.4949	0.0386	0.0146	0.504722	0.024609	0.006516
		rs73137144	A	G	0.807173	0.0180338	0.00272547	0.8264	-0.0073	0.0201	0.807499	0.004034	0.008293
		rs7319102	G	A	0.229438	0.0168431	0.00245618	0.2255	-0.0032	0.0177	0.229159	-0.005459	0.007822
		rs73201521	G	A	0.046468	0.0292495	0.00486139	0.0675	-0.0121	0.0302	0.046438	-0.012949	0.015616
		rs73577882	C	T	0.022581	0.0502864	0.00670317	0.0381	-0.0499	0.0403	0.022683	-0.045913	0.022019
		rs7442885	C	G	0.790175	0.0143977	0.0025633	0.7992	-0.0218	0.0183	0.789787	0.00498	0.008047
		rs7502409	G	C	0.540199	0.0148524	0.00206312	0.5114	-0.0188	0.0149	0.539988	0.004208	0.006566
		rs75064168	A	G	0.09092	0.0206163	0.00357424	0.0772	-0.0103	0.0291	0.09085	0.010716	0.011467
		rs7549881	A	G	0.521355	0.013629	0.00202487	0.5188	0.0051	0.0147	0.521429	0.007264	0.006585
		rs7551731	T	C	0.670377	0.168069	0.00213464	0.6553	0.0048	0.0154	0.670367	-0.021774	0.006947
		rs75898076	A	G	0.14376	0.0196971	0.00282022	0.1281	-0.0339	0.0277
		rs75995782	A	G	0.021625	0.0894107	0.00682119	0.023	0.0028	0.0517	0.021645	-0.00046	0.022821
		rs769662	G	A	0.624579	0.0121278	0.0021199	0.6233	0.0167	0.0152	0.624519	0.016784	0.00676
		rs77056528	C	T	0.021977	0.107523	0.00696398	0.0263	-0.029	0.0474	0.021954	-0.027921	0.022572
		rs77120325	G	T	0.011491	0.0952848	0.00969006	0.0114	-0.0935	0.1095	0.011476	0.016119	0.031361
		rs77151304	T	G	0.023894	0.0404507	0.00675128	0.033	0.0357	0.0428	0.024005	-0.019486	0.021386
		rs77522	G	C	0.689647	0.0126726	0.00206603	0.6952	-0.0283	0.0159	0.689689	0.00219	0.007064
		rs77704739	T	C	0.957577	0.0476549	0.00497847	0.9614	-0.0445	0.0385	0.957584	-0.011948	0.01626
		rs77931950	T	G	0.972572	0.0339894	0.00609756	0.9762	-0.0055	0.0494	0.972627	0.002785	0.020045
		rs77960347	G	A	0.01338	0.0451566	0.00800706	0.0145	0.0303	0.073	0.013392	0.017341	0.028422
		rs78703482	G	C	0.075386	0.0243095	0.0041675	0.0669	0.0408	0.0315	0.075485	0.002799	0.01307
		rs78769612	G	T	0.979774	0.0545094	0.00745443	0.9719	-0.0319	0.0478	0.979745	0.004069	0.023463
		rs78912080	G	A	0.078787	0.030029	0.00385517	0.0744	0.0347	0.0295	0.078842	-0.013683	0.012398
		rs79101008	C	A	0.889056	0.0274074	0.00322974	0.896	0.002	0.0246	0.88904	0.009468	0.010409
		rs7956514	G	T	0.286752	0.0157308	0.00221076	0.2684	0.0242	0.0165	0.286683	0.008559	0.007224
		rs7958316	G	A	0.979832	0.0543586	0.00733219	0.9808	0.0331	0.0564	0.979791	-0.013107	0.023191
		rs7970695	A	G	0.623079	0.144095	0.00208153	0.6124	0.0278	0.0151	0.623048	0.002933	0.006757
		rs79722469	C	G	0.972493	0.110472	0.00608849	0.9703	0.0484	0.0445	0.972459	-0.004858	0.020123
		rs79896703	G	T	0.058261	0.0225668	0.00408573	0.0751	-0.0106	0.0284	0.058107	-0.007787	0.014021
		rs7993752	C	A	0.412864	0.0134737	0.0020981	0.4187	0.0074	0.0149	0.412929	-0.012688	0.006699
		rs8009347	C	T	0.466493	0.0190765	0.00207892	0.457	-0.0243	0.0147	0.466308	-0.01922	0.006556
		rs8034216	T	C	0.43554	0.0132024	0.00206197	0.4701	0.0014	0.0147	0.435517	0.000471	0.006596
		rs8040040	C	T	0.551227	0.0179421	0.00200204	0.5713	-0.0113	0.0149	0.55165	0.001648	0.006623
		rs8060025	T	G	0.388933	0.0189572	0.00215343	0.3724	0.0003	0.0151	0.388734	-0.002123	0.006712
		rs8178824	T	C	0.02976	0.0604277	0.00598967	0.027	0.0639	0.0543	0.029775	0.020756	0.019296
		rs855679	C	T	0.086671	0.0197836	0.00355966	0.0911	0.0104	0.0257	0.086775	0.009303	0.011671
		rs9383643	C	A	0.284148	0.0154602	0.00229253	0.3033	-0.007	0.016	0.284371	-0.008634	0.007247
		rs9388766	C	T	0.697288	0.0244638	0.00225168	0.7074	-0.0111	0.0161	0.697181	-0.008564	0.007116
		rs9611454	C	T	0.648075	0.0183021	0.00203738	0.6433	-0.0064	0.0154	0.648128	-0.006308	0.006888
		rs9738365	A	C	0.266471	0.0187927	0.00230197	0.269	-0.0011	0.0166	0.266377	-0.012415	0.007415
		rs9788721	C	T	0.339372	0.011425	0.00206369	0.3443	0.0247	0.0154	0.339628	0.000909	0.006905
		rs9826984	G	A	0.461372	0.0118093	0.00204017	0.4708	-0.0013	0.0147	0.461798	0.001185	0.006566
		rs984181	G	A	0.984063	0.0472336	0.0079489	0.9757	-0.0302	0.0507	0.984013	-0.009716	0.02605
	HDL-Cholesterol
		rs10019888	A	G	0.8364	0.027	0.0046	0.8483	0.0151	0.0205	0.835285	-0.008064	0.008849
		rs1047891	C	A	0.6979	0.0269	0.0039	0.6851	0.0001	0.0159	0.684074	0.004147	0.007028
		rs1121980	G	A	0.5528	0.0196	0.0034	0.5669	-0.0055	0.0148	0.578056	0.01702	0.00662
		rs11613352	T	C	0.1913	0.0281	0.004	0.2565	0.0129	0.0172	0.242702	0.003709	0.00762
		rs11869286	C	G	0.6755	0.0319	0.0037	0.6723	0.0221	0.0156	0.667366	0.005961	0.006937
		rs12145743	G	T	0.3311	0.0203	0.0036	0.3384	-0.0334	0.0155	0.338073	0.017829	0.006912
		rs12328675	C	T	0.1491	0.0447	0.0052	0.1114	0.0299	0.0234	0.119591	0.014884	0.010075
		rs12678919	G	A	0.1214	0.1554	0.0057	0.0891	0.0098	0.0257	0.097268	0.012222	0.011029
		rs12748152	C	T	0.92876	0.0506	0.0062	0.9136	0.0587	0.0262	0.918968	0.002879	0.01198
		rs12801636	A	G	0.2243	0.0235	0.0042	0.2209	0.0048	0.0177	0.22462	0.011711	0.007836
		rs12967135	G	A	0.7691	0.0262	0.0045	0.772	0.0012	0.0176	0.766975	-0.003233	0.007728
[truncated: 118 more rows]
